# Supplementary material for: Genomic landscape of complete Acinetobacter phages: clustering, core-shell genes, and synteny insights
Source: Front Microbiol. 2026 Jan 28;17:1720092. doi: 10.3389/fmicb.2026.1720092 (PMC12893723; doi:10.3389/fmicb.2026.1720092)
Supplement: Supplementary file 1 [file Table_1.xlsx]

## Sheet: Sheet1
Supplementary Table 1. Summary of PhamClust clusters for our dataset of 250 Acinetobacter phage genomes. Relative Standard Error (RSE) from the average genome length was calculated while lifestyle assignments (virulent/temperate) and genus level taxonomical classifications were obtained from phabox.
Cluster	Number of Phages	Average Genome Length (bp)	RSE of Genome Length (%)	Virulent (%)	Temperate (%)	Genera
1	92	41,208	0.35	100	0	Daemvirus, Friunavirus, Pettyvirus
2	43	44,967	0.34	100	0	Obolenskvirus
3	33	166,600	0.15	100	0	Hadassahvirus, Lazarusvirus, Zedzedvirus
4	30	49,670	3.05	36.7	63.3	Vieuvirus
5	10	102,985	0.69	100	0	Saclayvirus
6	6	97,586	0.24	100	0	—
7	5	42,704	0.82	100	0	Lokivirus
8	4	93,754	0.11	100	0	—
9	4	40,773	2.10	25	75	—
10	3	79,795	1.82	100	0	—
11	3	43,372	0.19	33.3	66.7	—
12	3	34,601	1.20	66.7	33.3	—
