# Supplementary material for: Genomic landscape of complete Acinetobacter phages: clustering, core-shell genes, and synteny insights
Source: Front Microbiol. 2026 Jan 28;17:1720092. doi: 10.3389/fmicb.2026.1720092 (PMC12893723; doi:10.3389/fmicb.2026.1720092)
Supplement: Supplementary file 2 [file Table_2.xlsx]

## Sheet: Suppl table 2
Supplementary Table 2. PhaBOX end-to-end workflow results for 250 Acinetobacter phage genomes, including cluster assignments, taxonomy, lifestyle predictions, viral identification scores, and host predictions.
ClusterNumber	Phage_Name	Accession	Genus	TYPE	Proportion	PhaMerScore	PhaMerConfidence	Lineage	PhaGCNScore	GenusCluster	Prokaryotic virus (Bacteriophages and Archaeal virus)	PhaTYPScore	Host	CHERRYScore	Method	Host_NCBI_lineage	Host_GTDB_lineage	Organism_Name	Pred
1	Acinetobacter_phage_vB_AbaP_APK93	MK257721	Friunavirus	virulent	0.98	1	high-confidence	superkingdom:Viruses;clade:Duplodnaviria;kingdom:Heunggongvirae;phylum:Uroviricota;class:Caudoviricetes;family:Autographiviridae;subfamily:Beijerinckvirinae;genus:Friunavirus	1.00;1.00;1.00;1.00;1.00;1.00;1.00;1.00;1.00	known_genus	Y	1	species:Acinetobacter brisouii	0.97	CRISPR-based (DB)	d__Bacteria;p__Proteobacteria;c__Gammaproteobacteria;o__Pseudomonadales;f__Moraxellaceae;g__Acinetobacter;s__Acinetobacter brisouii	d__Bacteria;p__Pseudomonadota;c__Gammaproteobacteria;o__Pseudomonadales;f__Moraxellaceae;g__Acinetobacter;s__Acinetobacter brisouii_A	Acinetobacter phage vB_AbaP_APK93	virus
1	Acinetobacter_phage_vB_AbaP_APK2-2	MK257720	Friunavirus	virulent	0.98	1	high-confidence	superkingdom:Viruses;clade:Duplodnaviria;kingdom:Heunggongvirae;phylum:Uroviricota;class:Caudoviricetes;family:Autographiviridae;subfamily:Beijerinckvirinae;genus:Friunavirus	1.00;1.00;1.00;1.00;1.00;1.00;1.00;1.00;1.00	known_genus	Y	1	species:Acinetobacter brisouii	0.97	CRISPR-based (DB)	d__Bacteria;p__Proteobacteria;c__Gammaproteobacteria;o__Pseudomonadales;f__Moraxellaceae;g__Acinetobacter;s__Acinetobacter brisouii	d__Bacteria;p__Pseudomonadota;c__Gammaproteobacteria;o__Pseudomonadales;f__Moraxellaceae;g__Acinetobacter;s__Acinetobacter brisouii_A	Acinetobacter phage vB_AbaP_APK2-2	virus
1	Acinetobacter_phage_vB_AbaP_APK2	MK257719	Friunavirus	virulent	0.98	1	high-confidence	superkingdom:Viruses;clade:Duplodnaviria;kingdom:Heunggongvirae;phylum:Uroviricota;class:Caudoviricetes;family:Autographiviridae;subfamily:Beijerinckvirinae;genus:Friunavirus	1.00;1.00;1.00;1.00;1.00;1.00;1.00;1.00;1.00	known_genus	Y	1	species:Acinetobacter brisouii	0.97	CRISPR-based (DB)	d__Bacteria;p__Proteobacteria;c__Gammaproteobacteria;o__Pseudomonadales;f__Moraxellaceae;g__Acinetobacter;s__Acinetobacter brisouii	d__Bacteria;p__Pseudomonadota;c__Gammaproteobacteria;o__Pseudomonadales;f__Moraxellaceae;g__Acinetobacter;s__Acinetobacter brisouii_A	Acinetobacter phage vB_AbaP_APK2	virus
1	Acinetobacter_phage_vB_AbaP_APK81	MT741944	Friunavirus	virulent	0.98	1	high-confidence	superkingdom:Viruses;clade:Duplodnaviria;kingdom:Heunggongvirae;phylum:Uroviricota;class:Caudoviricetes;family:Autographiviridae;subfamily:Beijerinckvirinae;genus:Friunavirus	1.00;1.00;1.00;1.00;1.00;1.00;1.00;1.00;1.00	known_genus	Y	1	species:Acinetobacter brisouii	0.97	CRISPR-based (DB)	d__Bacteria;p__Proteobacteria;c__Gammaproteobacteria;o__Pseudomonadales;f__Moraxellaceae;g__Acinetobacter;s__Acinetobacter brisouii	d__Bacteria;p__Pseudomonadota;c__Gammaproteobacteria;o__Pseudomonadales;f__Moraxellaceae;g__Acinetobacter;s__Acinetobacter brisouii_A	Acinetobacter phage vB_AbaP_APK81	virus
1	Acinetobacter_phage_IME-200	KT804908	Friunavirus	virulent	0.98	1	high-confidence	superkingdom:Viruses;clade:Duplodnaviria;kingdom:Heunggongvirae;phylum:Uroviricota;class:Caudoviricetes;family:Autographiviridae;subfamily:Beijerinckvirinae;genus:Friunavirus	1.00;1.00;1.00;1.00;1.00;1.00;1.00;1.00;1.00	known_genus	Y	1	species:Acinetobacter brisouii	0.97	CRISPR-based (DB)	d__Bacteria;p__Proteobacteria;c__Gammaproteobacteria;o__Pseudomonadales;f__Moraxellaceae;g__Acinetobacter;s__Acinetobacter brisouii	d__Bacteria;p__Pseudomonadota;c__Gammaproteobacteria;o__Pseudomonadales;f__Moraxellaceae;g__Acinetobacter;s__Acinetobacter brisouii_A	Acinetobacter phage IME-200	virus
1	Acinetobacter_phage_BM12	OP508218	Friunavirus	virulent	0.98	1	high-confidence	superkingdom:Viruses;clade:Duplodnaviria;kingdom:Heunggongvirae;phylum:Uroviricota;class:Caudoviricetes;family:Autographiviridae;subfamily:Beijerinckvirinae;genus:Friunavirus	1.00;1.00;1.00;1.00;1.00;1.00;1.00;1.00;1.00	known_genus	Y	1	species:Acinetobacter brisouii	0.97	CRISPR-based (DB)	d__Bacteria;p__Proteobacteria;c__Gammaproteobacteria;o__Pseudomonadales;f__Moraxellaceae;g__Acinetobacter;s__Acinetobacter brisouii	d__Bacteria;p__Pseudomonadota;c__Gammaproteobacteria;o__Pseudomonadales;f__Moraxellaceae;g__Acinetobacter;s__Acinetobacter brisouii_A	Acinetobacter phage BM12	virus
1	Acinetobacter_phage_vB_AbaP_B4	OR584314	Friunavirus	virulent	1	1	high-confidence	superkingdom:Viruses;clade:Duplodnaviria;kingdom:Heunggongvirae;phylum:Uroviricota;class:Caudoviricetes;family:Autographiviridae;subfamily:Beijerinckvirinae;genus:Friunavirus	1.00;1.00;1.00;1.00;1.00;1.00;1.00;1.00;1.00	known_genus	Y	1	species:Acinetobacter brisouii	0.97	CRISPR-based (DB)	d__Bacteria;p__Proteobacteria;c__Gammaproteobacteria;o__Pseudomonadales;f__Moraxellaceae;g__Acinetobacter;s__Acinetobacter brisouii	d__Bacteria;p__Pseudomonadota;c__Gammaproteobacteria;o__Pseudomonadales;f__Moraxellaceae;g__Acinetobacter;s__Acinetobacter brisouii_A	Acinetobacter phage vB_AbaP_B4	virus
1	Acinetobacter_phage_YZ2	OR660046	Friunavirus	virulent	0.96	1	high-confidence	superkingdom:Viruses;clade:Duplodnaviria;kingdom:Heunggongvirae;phylum:Uroviricota;class:Caudoviricetes;family:Autographiviridae;subfamily:Beijerinckvirinae;genus:Friunavirus	1.00;1.00;1.00;1.00;1.00;1.00;1.00;1.00;1.00	known_genus	Y	1	species:Acinetobacter brisouii	0.97	CRISPR-based (DB)	d__Bacteria;p__Proteobacteria;c__Gammaproteobacteria;o__Pseudomonadales;f__Moraxellaceae;g__Acinetobacter;s__Acinetobacter brisouii	d__Bacteria;p__Pseudomonadota;c__Gammaproteobacteria;o__Pseudomonadales;f__Moraxellaceae;g__Acinetobacter;s__Acinetobacter brisouii_A	Acinetobacter phage YZ2	virus
1	Acinetobacter_phage_MRABP9	OP727261	Friunavirus	virulent	0.98	1	high-confidence	superkingdom:Viruses;clade:Duplodnaviria;kingdom:Heunggongvirae;phylum:Uroviricota;class:Caudoviricetes;family:Autographiviridae;subfamily:Beijerinckvirinae;genus:Friunavirus	1.00;1.00;1.00;1.00;1.00;1.00;1.00;1.00;1.00	known_genus	Y	1	species:Acinetobacter brisouii	0.97	CRISPR-based (DB)	d__Bacteria;p__Proteobacteria;c__Gammaproteobacteria;o__Pseudomonadales;f__Moraxellaceae;g__Acinetobacter;s__Acinetobacter brisouii	d__Bacteria;p__Pseudomonadota;c__Gammaproteobacteria;o__Pseudomonadales;f__Moraxellaceae;g__Acinetobacter;s__Acinetobacter brisouii_A	Acinetobacter phage MRABP9	virus
1	Acinetobacter_phage_Abgy2021-4-1	OR770645	Friunavirus	virulent	1	1	high-confidence	superkingdom:Viruses;clade:Duplodnaviria;kingdom:Heunggongvirae;phylum:Uroviricota;class:Caudoviricetes;family:Autographiviridae;subfamily:Beijerinckvirinae;genus:Friunavirus	1.00;1.00;1.00;1.00;1.00;1.00;1.00;1.00;1.00	known_genus	Y	1	species:Acinetobacter brisouii	0.97	CRISPR-based (DB)	d__Bacteria;p__Proteobacteria;c__Gammaproteobacteria;o__Pseudomonadales;f__Moraxellaceae;g__Acinetobacter;s__Acinetobacter brisouii	d__Bacteria;p__Pseudomonadota;c__Gammaproteobacteria;o__Pseudomonadales;f__Moraxellaceae;g__Acinetobacter;s__Acinetobacter brisouii_A	Acinetobacter phage Abgy2021-4-1	virus
1	Acinetobacter_phage_Abgy2021-6-2	OR770644	Friunavirus	virulent	0.98	1	high-confidence	superkingdom:Viruses;clade:Duplodnaviria;kingdom:Heunggongvirae;phylum:Uroviricota;class:Caudoviricetes;family:Autographiviridae;subfamily:Beijerinckvirinae;genus:Friunavirus	1.00;1.00;1.00;1.00;1.00;1.00;1.00;1.00;1.00	known_genus	Y	1	species:Acinetobacter brisouii	0.97	CRISPR-based (DB)	d__Bacteria;p__Proteobacteria;c__Gammaproteobacteria;o__Pseudomonadales;f__Moraxellaceae;g__Acinetobacter;s__Acinetobacter brisouii	d__Bacteria;p__Pseudomonadota;c__Gammaproteobacteria;o__Pseudomonadales;f__Moraxellaceae;g__Acinetobacter;s__Acinetobacter brisouii_A	Acinetobacter phage Abgy2021-6-2	virus
1	Acinetobacter_phage_SH-Ab_15519	KY082667	Friunavirus	virulent	0.98	1	high-confidence	superkingdom:Viruses;clade:Duplodnaviria;kingdom:Heunggongvirae;phylum:Uroviricota;class:Caudoviricetes;family:Autographiviridae;subfamily:Beijerinckvirinae;genus:Friunavirus	1.00;1.00;1.00;1.00;1.00;1.00;1.00;1.00;1.00	known_genus	Y	1	species:Acinetobacter brisouii	0.97	CRISPR-based (DB)	d__Bacteria;p__Proteobacteria;c__Gammaproteobacteria;o__Pseudomonadales;f__Moraxellaceae;g__Acinetobacter;s__Acinetobacter brisouii	d__Bacteria;p__Pseudomonadota;c__Gammaproteobacteria;o__Pseudomonadales;f__Moraxellaceae;g__Acinetobacter;s__Acinetobacter brisouii_A	Acinetobacter phage SH-Ab 15519	virus
1	Acinetobacter_phage_Ab124	MT633129	Friunavirus	virulent	0.98	1	high-confidence	superkingdom:Viruses;clade:Duplodnaviria;kingdom:Heunggongvirae;phylum:Uroviricota;class:Caudoviricetes;family:Autographiviridae;subfamily:Beijerinckvirinae;genus:Friunavirus	1.00;1.00;1.00;1.00;1.00;1.00;1.00;1.00;1.00	known_genus	Y	1	species:Acinetobacter brisouii	0.97	CRISPR-based (DB)	d__Bacteria;p__Proteobacteria;c__Gammaproteobacteria;o__Pseudomonadales;f__Moraxellaceae;g__Acinetobacter;s__Acinetobacter brisouii	d__Bacteria;p__Pseudomonadota;c__Gammaproteobacteria;o__Pseudomonadales;f__Moraxellaceae;g__Acinetobacter;s__Acinetobacter brisouii_A	Acinetobacter phage Ab124	virus
1	Acinetobacter_phage_AbKT21phiIII	MK278859	Friunavirus	virulent	0.98	1	high-confidence	superkingdom:Viruses;clade:Duplodnaviria;kingdom:Heunggongvirae;phylum:Uroviricota;class:Caudoviricetes;family:Autographiviridae;subfamily:Beijerinckvirinae;genus:Friunavirus	1.00;1.00;1.00;1.00;1.00;1.00;1.00;1.00;1.00	known_genus	Y	1	species:Acinetobacter brisouii	0.97	CRISPR-based (DB)	d__Bacteria;p__Proteobacteria;c__Gammaproteobacteria;o__Pseudomonadales;f__Moraxellaceae;g__Acinetobacter;s__Acinetobacter brisouii	d__Bacteria;p__Pseudomonadota;c__Gammaproteobacteria;o__Pseudomonadales;f__Moraxellaceae;g__Acinetobacter;s__Acinetobacter brisouii_A	Acinetobacter phage AbKT21phiIII	virus
1	Acinetobacter_phage_phiAB6	KT339321	Friunavirus	virulent	0.98	1	high-confidence	superkingdom:Viruses;clade:Duplodnaviria;kingdom:Heunggongvirae;phylum:Uroviricota;class:Caudoviricetes;family:Autographiviridae;subfamily:Beijerinckvirinae;genus:Friunavirus	1.00;1.00;1.00;1.00;1.00;1.00;1.00;1.00;1.00	known_genus	Y	1	species:Acinetobacter brisouii	0.97	CRISPR-based (DB)	d__Bacteria;p__Proteobacteria;c__Gammaproteobacteria;o__Pseudomonadales;f__Moraxellaceae;g__Acinetobacter;s__Acinetobacter brisouii	d__Bacteria;p__Pseudomonadota;c__Gammaproteobacteria;o__Pseudomonadales;f__Moraxellaceae;g__Acinetobacter;s__Acinetobacter brisouii_A	Acinetobacter phage phiAB6	virus
1	Acinetobacter_phage_vB_AbaP_WU2001	MZ099557	Friunavirus	virulent	0.94	1	high-confidence	superkingdom:Viruses;clade:Duplodnaviria;kingdom:Heunggongvirae;phylum:Uroviricota;class:Caudoviricetes;family:Autographiviridae;subfamily:Beijerinckvirinae;genus:Friunavirus	1.00;1.00;1.00;1.00;1.00;1.00;1.00;1.00;0.99	known_genus	Y	1	species:Acinetobacter brisouii	0.97	CRISPR-based (DB)	d__Bacteria;p__Proteobacteria;c__Gammaproteobacteria;o__Pseudomonadales;f__Moraxellaceae;g__Acinetobacter;s__Acinetobacter brisouii	d__Bacteria;p__Pseudomonadota;c__Gammaproteobacteria;o__Pseudomonadales;f__Moraxellaceae;g__Acinetobacter;s__Acinetobacter brisouii_A	Acinetobacter phage vB_AbaP_WU2001	virus
1	Acinetobacter_phage_vB_AbaP_B3	MF033348	Friunavirus	virulent	0.98	1	high-confidence	superkingdom:Viruses;clade:Duplodnaviria;kingdom:Heunggongvirae;phylum:Uroviricota;class:Caudoviricetes;family:Autographiviridae;subfamily:Beijerinckvirinae;genus:Friunavirus	1.00;1.00;1.00;1.00;1.00;1.00;1.00;1.00;1.00	known_genus	Y	1	species:Acinetobacter brisouii	0.97	CRISPR-based (DB)	d__Bacteria;p__Proteobacteria;c__Gammaproteobacteria;o__Pseudomonadales;f__Moraxellaceae;g__Acinetobacter;s__Acinetobacter brisouii	d__Bacteria;p__Pseudomonadota;c__Gammaproteobacteria;o__Pseudomonadales;f__Moraxellaceae;g__Acinetobacter;s__Acinetobacter brisouii_A	Acinetobacter phage vB_AbaP_B3	virus
1	Acinetobacter_phage_vB_AbaP_PD-6A3	KT388102	Friunavirus	virulent	0.98	1	high-confidence	superkingdom:Viruses;clade:Duplodnaviria;kingdom:Heunggongvirae;phylum:Uroviricota;class:Caudoviricetes;family:Autographiviridae;subfamily:Beijerinckvirinae;genus:Friunavirus	1.00;1.00;1.00;1.00;1.00;1.00;1.00;1.00;1.00	known_genus	Y	1	species:Acinetobacter brisouii	0.97	CRISPR-based (DB)	d__Bacteria;p__Proteobacteria;c__Gammaproteobacteria;o__Pseudomonadales;f__Moraxellaceae;g__Acinetobacter;s__Acinetobacter brisouii	d__Bacteria;p__Pseudomonadota;c__Gammaproteobacteria;o__Pseudomonadales;f__Moraxellaceae;g__Acinetobacter;s__Acinetobacter brisouii_A	Acinetobacter phage vB_AbaP_PD-6A3	virus
1	Acinetobacter_phage_SWH-Ab-1	MG459218	Friunavirus	virulent	1	1	high-confidence	superkingdom:Viruses;clade:Duplodnaviria;kingdom:Heunggongvirae;phylum:Uroviricota;class:Caudoviricetes;family:Autographiviridae;subfamily:Beijerinckvirinae;genus:Friunavirus	1.00;1.00;1.00;1.00;1.00;1.00;1.00;1.00;1.00	known_genus	Y	1	species:Acinetobacter brisouii	0.97	CRISPR-based (DB)	d__Bacteria;p__Proteobacteria;c__Gammaproteobacteria;o__Pseudomonadales;f__Moraxellaceae;g__Acinetobacter;s__Acinetobacter brisouii	d__Bacteria;p__Pseudomonadota;c__Gammaproteobacteria;o__Pseudomonadales;f__Moraxellaceae;g__Acinetobacter;s__Acinetobacter brisouii_A	Acinetobacter phage SWH-Ab-1	virus
1	Acinetobacter_phage_vB_AbaP_PD-AB9	KT388103	Friunavirus	virulent	1	1	high-confidence	superkingdom:Viruses;clade:Duplodnaviria;kingdom:Heunggongvirae;phylum:Uroviricota;class:Caudoviricetes;family:Autographiviridae;subfamily:Beijerinckvirinae;genus:Friunavirus	1.00;1.00;1.00;1.00;1.00;1.00;1.00;1.00;1.00	known_genus	Y	1	species:Acinetobacter brisouii	0.97	CRISPR-based (DB)	d__Bacteria;p__Proteobacteria;c__Gammaproteobacteria;o__Pseudomonadales;f__Moraxellaceae;g__Acinetobacter;s__Acinetobacter brisouii	d__Bacteria;p__Pseudomonadota;c__Gammaproteobacteria;o__Pseudomonadales;f__Moraxellaceae;g__Acinetobacter;s__Acinetobacter brisouii_A	Acinetobacter phage vB_AbaP_PD-AB9	virus
1	Acinetobacter_phage_vB_Aba_ZC2	PQ351672	Friunavirus	virulent	0.94	1	high-confidence	superkingdom:Viruses;clade:Duplodnaviria;kingdom:Heunggongvirae;phylum:Uroviricota;class:Caudoviricetes;family:Autographiviridae;subfamily:Beijerinckvirinae;genus:Friunavirus	1.00;1.00;1.00;1.00;1.00;1.00;0.99;0.99;0.99	known_genus	Y	1	species:Acinetobacter brisouii	0.97	CRISPR-based (DB)	d__Bacteria;p__Proteobacteria;c__Gammaproteobacteria;o__Pseudomonadales;f__Moraxellaceae;g__Acinetobacter;s__Acinetobacter brisouii	d__Bacteria;p__Pseudomonadota;c__Gammaproteobacteria;o__Pseudomonadales;f__Moraxellaceae;g__Acinetobacter;s__Acinetobacter brisouii_A	Acinetobacter phage vB_Aba_ZC2	virus
1	Acinetobacter_phage_vB_AbaP_B1	MF033347	Friunavirus	virulent	0.98	1	high-confidence	superkingdom:Viruses;clade:Duplodnaviria;kingdom:Heunggongvirae;phylum:Uroviricota;class:Caudoviricetes;family:Autographiviridae;subfamily:Beijerinckvirinae;genus:Friunavirus	1.00;1.00;1.00;1.00;1.00;1.00;1.00;1.00;1.00	known_genus	Y	1	species:Acinetobacter brisouii	0.97	CRISPR-based (DB)	d__Bacteria;p__Proteobacteria;c__Gammaproteobacteria;o__Pseudomonadales;f__Moraxellaceae;g__Acinetobacter;s__Acinetobacter brisouii	d__Bacteria;p__Pseudomonadota;c__Gammaproteobacteria;o__Pseudomonadales;f__Moraxellaceae;g__Acinetobacter;s__Acinetobacter brisouii_A	Acinetobacter phage vB_AbaP_B1	virus
1	Acinetobacter_phage_AbpL	OP171942	Friunavirus	virulent	1	1	high-confidence	superkingdom:Viruses;clade:Duplodnaviria;kingdom:Heunggongvirae;phylum:Uroviricota;class:Caudoviricetes;family:Autographiviridae;subfamily:Beijerinckvirinae;genus:Friunavirus	1.00;1.00;1.00;1.00;1.00;1.00;0.99;0.99;0.99	known_genus	Y	1	species:Acinetobacter brisouii	0.97	CRISPR-based (DB)	d__Bacteria;p__Proteobacteria;c__Gammaproteobacteria;o__Pseudomonadales;f__Moraxellaceae;g__Acinetobacter;s__Acinetobacter brisouii	d__Bacteria;p__Pseudomonadota;c__Gammaproteobacteria;o__Pseudomonadales;f__Moraxellaceae;g__Acinetobacter;s__Acinetobacter brisouii_A	Acinetobacter phage AbpL	virus
1	Acinetobacter_phage_vB_AbaP_ABWU2101	OK546191	Friunavirus	virulent	0.98	1	high-confidence	superkingdom:Viruses;clade:Duplodnaviria;kingdom:Heunggongvirae;phylum:Uroviricota;class:Caudoviricetes;family:Autographiviridae;subfamily:Beijerinckvirinae;genus:Friunavirus	1.00;1.00;1.00;1.00;1.00;1.00;0.99;0.99;0.99	known_genus	Y	1	species:Acinetobacter brisouii	0.97	CRISPR-based (DB)	d__Bacteria;p__Proteobacteria;c__Gammaproteobacteria;o__Pseudomonadales;f__Moraxellaceae;g__Acinetobacter;s__Acinetobacter brisouii	d__Bacteria;p__Pseudomonadota;c__Gammaproteobacteria;o__Pseudomonadales;f__Moraxellaceae;g__Acinetobacter;s__Acinetobacter brisouii_A	Acinetobacter phage vB_AbaP_ABWU2101	virus
1	Acinetobacter_phage_vB_AbaP_W8	PP174318	Friunavirus	virulent	0.96	1	high-confidence	superkingdom:Viruses;clade:Duplodnaviria;kingdom:Heunggongvirae;phylum:Uroviricota;class:Caudoviricetes;family:Autographiviridae;subfamily:Beijerinckvirinae;genus:Friunavirus	1.00;1.00;1.00;1.00;1.00;1.00;0.96;0.96;0.96	known_genus	Y	1	species:Acinetobacter brisouii	0.97	CRISPR-based (DB)	d__Bacteria;p__Proteobacteria;c__Gammaproteobacteria;o__Pseudomonadales;f__Moraxellaceae;g__Acinetobacter;s__Acinetobacter brisouii	d__Bacteria;p__Pseudomonadota;c__Gammaproteobacteria;o__Pseudomonadales;f__Moraxellaceae;g__Acinetobacter;s__Acinetobacter brisouii_A	Acinetobacter phage vB_AbaP_W8	virus
1	Acinetobacter_phage_vB_AbaP_APK128	MW459163	Friunavirus	virulent	0.96	1	high-confidence	superkingdom:Viruses;clade:Duplodnaviria;kingdom:Heunggongvirae;phylum:Uroviricota;class:Caudoviricetes;family:Autographiviridae;subfamily:Beijerinckvirinae;genus:Friunavirus	1.00;1.00;1.00;1.00;1.00;1.00;1.00;1.00;1.00	known_genus	Y	1	species:Acinetobacter brisouii	0.97	CRISPR-based (DB)	d__Bacteria;p__Proteobacteria;c__Gammaproteobacteria;o__Pseudomonadales;f__Moraxellaceae;g__Acinetobacter;s__Acinetobacter brisouii	d__Bacteria;p__Pseudomonadota;c__Gammaproteobacteria;o__Pseudomonadales;f__Moraxellaceae;g__Acinetobacter;s__Acinetobacter brisouii_A	Acinetobacter phage vB_AbaP_APK128	virus
1	Acinetobacter_phage_vB_AbaP_APK48	MN294712	Friunavirus	virulent	0.98	1	high-confidence	superkingdom:Viruses;clade:Duplodnaviria;kingdom:Heunggongvirae;phylum:Uroviricota;class:Caudoviricetes;family:Autographiviridae;subfamily:Beijerinckvirinae;genus:Friunavirus	1.00;1.00;1.00;1.00;1.00;1.00;0.97;0.97;0.97	known_genus	Y	1	species:Acinetobacter brisouii	0.97	CRISPR-based (DB)	d__Bacteria;p__Proteobacteria;c__Gammaproteobacteria;o__Pseudomonadales;f__Moraxellaceae;g__Acinetobacter;s__Acinetobacter brisouii	d__Bacteria;p__Pseudomonadota;c__Gammaproteobacteria;o__Pseudomonadales;f__Moraxellaceae;g__Acinetobacter;s__Acinetobacter brisouii_A	Acinetobacter phage vB_AbaP_APK48	virus
1	Acinetobacter_phage_vB_AbaP_APK48-3	MN614471	Friunavirus	virulent	0.96	1	high-confidence	superkingdom:Viruses;clade:Duplodnaviria;kingdom:Heunggongvirae;phylum:Uroviricota;class:Caudoviricetes;family:Autographiviridae;subfamily:Beijerinckvirinae;genus:Friunavirus	1.00;1.00;1.00;1.00;1.00;1.00;0.97;0.97;0.97	known_genus	Y	1	species:Acinetobacter brisouii	0.97	CRISPR-based (DB)	d__Bacteria;p__Proteobacteria;c__Gammaproteobacteria;o__Pseudomonadales;f__Moraxellaceae;g__Acinetobacter;s__Acinetobacter brisouii	d__Bacteria;p__Pseudomonadota;c__Gammaproteobacteria;o__Pseudomonadales;f__Moraxellaceae;g__Acinetobacter;s__Acinetobacter brisouii_A	Acinetobacter phage vB_AbaP_APK48-3	virus
1	Acinetobacter_phage_vB_AbaP_APK89	MN651570	Friunavirus	virulent	0.94	1	high-confidence	superkingdom:Viruses;clade:Duplodnaviria;kingdom:Heunggongvirae;phylum:Uroviricota;class:Caudoviricetes;family:Autographiviridae;subfamily:Beijerinckvirinae;genus:Friunavirus	1.00;1.00;1.00;1.00;1.00;1.00;1.00;1.00;1.00	known_genus	Y	1	species:Acinetobacter brisouii	0.97	CRISPR-based (DB)	d__Bacteria;p__Proteobacteria;c__Gammaproteobacteria;o__Pseudomonadales;f__Moraxellaceae;g__Acinetobacter;s__Acinetobacter brisouii	d__Bacteria;p__Pseudomonadota;c__Gammaproteobacteria;o__Pseudomonadales;f__Moraxellaceae;g__Acinetobacter;s__Acinetobacter brisouii_A	Acinetobacter phage vB_AbaP_APK89	virus
1	Acinetobacter_phage_vB_AbaP_APK26	MW345241	Friunavirus	virulent	0.98	1	high-confidence	superkingdom:Viruses;clade:Duplodnaviria;kingdom:Heunggongvirae;phylum:Uroviricota;class:Caudoviricetes;family:Autographiviridae;subfamily:Beijerinckvirinae;genus:Friunavirus	1.00;1.00;1.00;1.00;1.00;1.00;1.00;1.00;1.00	known_genus	Y	1	species:Acinetobacter brisouii	0.97	CRISPR-based (DB)	d__Bacteria;p__Proteobacteria;c__Gammaproteobacteria;o__Pseudomonadales;f__Moraxellaceae;g__Acinetobacter;s__Acinetobacter brisouii	d__Bacteria;p__Pseudomonadota;c__Gammaproteobacteria;o__Pseudomonadales;f__Moraxellaceae;g__Acinetobacter;s__Acinetobacter brisouii_A	Acinetobacter phage vB_AbaP_APK26	virus
1	Acinetobacter_phage_ABp57	OR578534	Friunavirus	virulent	0.96	1	high-confidence	superkingdom:Viruses;clade:Duplodnaviria;kingdom:Heunggongvirae;phylum:Uroviricota;class:Caudoviricetes;family:Autographiviridae;subfamily:Beijerinckvirinae;genus:Friunavirus	1.00;1.00;1.00;1.00;1.00;1.00;1.00;1.00;1.00	known_genus	Y	1	species:Acinetobacter brisouii	0.97	CRISPR-based (DB)	d__Bacteria;p__Proteobacteria;c__Gammaproteobacteria;o__Pseudomonadales;f__Moraxellaceae;g__Acinetobacter;s__Acinetobacter brisouii	d__Bacteria;p__Pseudomonadota;c__Gammaproteobacteria;o__Pseudomonadales;f__Moraxellaceae;g__Acinetobacter;s__Acinetobacter brisouii_A	Acinetobacter phage ABp57	virus
1	Acinetobacter_phage_WCHABP5	KY888680	Friunavirus	virulent	0.98	1	high-confidence	superkingdom:Viruses;clade:Duplodnaviria;kingdom:Heunggongvirae;phylum:Uroviricota;class:Caudoviricetes;family:Autographiviridae;subfamily:Beijerinckvirinae;genus:Friunavirus	1.00;1.00;1.00;1.00;1.00;1.00;1.00;1.00;1.00	known_genus	Y	1	species:Acinetobacter brisouii	0.97	CRISPR-based (DB)	d__Bacteria;p__Proteobacteria;c__Gammaproteobacteria;o__Pseudomonadales;f__Moraxellaceae;g__Acinetobacter;s__Acinetobacter brisouii	d__Bacteria;p__Pseudomonadota;c__Gammaproteobacteria;o__Pseudomonadales;f__Moraxellaceae;g__Acinetobacter;s__Acinetobacter brisouii_A	Acinetobacter phage WCHABP5	virus
1	Acinetobacter_phage_SWH-Ab-3	MG599035	Friunavirus	virulent	0.98	1	high-confidence	superkingdom:Viruses;clade:Duplodnaviria;kingdom:Heunggongvirae;phylum:Uroviricota;class:Caudoviricetes;family:Autographiviridae;subfamily:Beijerinckvirinae;genus:Friunavirus	1.00;1.00;1.00;1.00;1.00;1.00;1.00;1.00;1.00	known_genus	Y	1	species:Acinetobacter brisouii	0.97	CRISPR-based (DB)	d__Bacteria;p__Proteobacteria;c__Gammaproteobacteria;o__Pseudomonadales;f__Moraxellaceae;g__Acinetobacter;s__Acinetobacter brisouii	d__Bacteria;p__Pseudomonadota;c__Gammaproteobacteria;o__Pseudomonadales;f__Moraxellaceae;g__Acinetobacter;s__Acinetobacter brisouii_A	Acinetobacter phage SWH-Ab-3	virus
1	Acinetobacter_phage_Abp1	JX658790	Friunavirus	virulent	0.98	1	high-confidence	superkingdom:Viruses;clade:Duplodnaviria;kingdom:Heunggongvirae;phylum:Uroviricota;class:Caudoviricetes;family:Autographiviridae;subfamily:Beijerinckvirinae;genus:Friunavirus	1.00;1.00;1.00;1.00;1.00;1.00;1.00;1.00;1.00	known_genus	Y	1	species:Acinetobacter brisouii	0.97	CRISPR-based (DB)	d__Bacteria;p__Proteobacteria;c__Gammaproteobacteria;o__Pseudomonadales;f__Moraxellaceae;g__Acinetobacter;s__Acinetobacter brisouii	d__Bacteria;p__Pseudomonadota;c__Gammaproteobacteria;o__Pseudomonadales;f__Moraxellaceae;g__Acinetobacter;s__Acinetobacter brisouii_A	Acinetobacter phage Abp1	virus
1	Acinetobacter_phage_phiAB1	HQ186308	Friunavirus	virulent	0.98	1	high-confidence	superkingdom:Viruses;clade:Duplodnaviria;kingdom:Heunggongvirae;phylum:Uroviricota;class:Caudoviricetes;family:Autographiviridae;subfamily:Beijerinckvirinae;genus:Friunavirus	1.00;1.00;1.00;1.00;1.00;1.00;1.00;1.00;1.00	known_genus	Y	1	species:Acinetobacter brisouii	0.97	CRISPR-based (DB)	d__Bacteria;p__Proteobacteria;c__Gammaproteobacteria;o__Pseudomonadales;f__Moraxellaceae;g__Acinetobacter;s__Acinetobacter brisouii	d__Bacteria;p__Pseudomonadota;c__Gammaproteobacteria;o__Pseudomonadales;f__Moraxellaceae;g__Acinetobacter;s__Acinetobacter brisouii_A	Acinetobacter phage phiAB1	virus
1	Acinetobacter_phage_APK37_1	MZ967493	Friunavirus	virulent	0.96	1	high-confidence	superkingdom:Viruses;clade:Duplodnaviria;kingdom:Heunggongvirae;phylum:Uroviricota;class:Caudoviricetes;family:Autographiviridae;subfamily:Beijerinckvirinae;genus:Friunavirus	1.00;1.00;1.00;1.00;1.00;1.00;1.00;1.00;1.00	known_genus	Y	1	species:Acinetobacter brisouii	0.97	CRISPR-based (DB)	d__Bacteria;p__Proteobacteria;c__Gammaproteobacteria;o__Pseudomonadales;f__Moraxellaceae;g__Acinetobacter;s__Acinetobacter brisouii	d__Bacteria;p__Pseudomonadota;c__Gammaproteobacteria;o__Pseudomonadales;f__Moraxellaceae;g__Acinetobacter;s__Acinetobacter brisouii_A	Acinetobacter phage APK37.1	virus
1	Acinetobacter_phage_APK09	MZ868724	Friunavirus	virulent	0.94	1	high-confidence	superkingdom:Viruses;clade:Duplodnaviria;kingdom:Heunggongvirae;phylum:Uroviricota;class:Caudoviricetes;family:Autographiviridae;subfamily:Beijerinckvirinae;genus:Friunavirus	1.00;1.00;1.00;1.00;1.00;1.00;1.00;1.00;1.00	known_genus	Y	1	species:Acinetobacter brisouii	0.97	CRISPR-based (DB)	d__Bacteria;p__Proteobacteria;c__Gammaproteobacteria;o__Pseudomonadales;f__Moraxellaceae;g__Acinetobacter;s__Acinetobacter brisouii	d__Bacteria;p__Pseudomonadota;c__Gammaproteobacteria;o__Pseudomonadales;f__Moraxellaceae;g__Acinetobacter;s__Acinetobacter brisouii_A	Acinetobacter phage APK09	virus
1	Acinetobacter_phage_vB_AbaP_APK116	MN807295	Friunavirus	virulent	0.96	1	high-confidence	superkingdom:Viruses;clade:Duplodnaviria;kingdom:Heunggongvirae;phylum:Uroviricota;class:Caudoviricetes;family:Autographiviridae;subfamily:Beijerinckvirinae;genus:Friunavirus	1.00;1.00;1.00;1.00;1.00;1.00;1.00;1.00;0.95	known_genus	Y	1	species:Acinetobacter brisouii	0.97	CRISPR-based (DB)	d__Bacteria;p__Proteobacteria;c__Gammaproteobacteria;o__Pseudomonadales;f__Moraxellaceae;g__Acinetobacter;s__Acinetobacter brisouii	d__Bacteria;p__Pseudomonadota;c__Gammaproteobacteria;o__Pseudomonadales;f__Moraxellaceae;g__Acinetobacter;s__Acinetobacter brisouii_A	Acinetobacter phage vB_AbaP_APK116	virus
1	Acinetobacter_phage_vB_AbaP_AS12	KY268295	Friunavirus	virulent	0.98	1	high-confidence	superkingdom:Viruses;clade:Duplodnaviria;kingdom:Heunggongvirae;phylum:Uroviricota;class:Caudoviricetes;family:Autographiviridae;subfamily:Beijerinckvirinae;genus:Friunavirus	1.00;1.00;1.00;1.00;1.00;1.00;1.00;1.00;1.00	known_genus	Y	1	species:Acinetobacter brisouii	0.97	CRISPR-based (DB)	d__Bacteria;p__Proteobacteria;c__Gammaproteobacteria;o__Pseudomonadales;f__Moraxellaceae;g__Acinetobacter;s__Acinetobacter brisouii	d__Bacteria;p__Pseudomonadota;c__Gammaproteobacteria;o__Pseudomonadales;f__Moraxellaceae;g__Acinetobacter;s__Acinetobacter brisouii_A	Acinetobacter phage vB_AbaP_AS12	virus
1	Acinetobacter_phage_vB_AbaP_EPab_B	OQ730212	Friunavirus	virulent	0.94	1	high-confidence	superkingdom:Viruses;clade:Duplodnaviria;kingdom:Heunggongvirae;phylum:Uroviricota;class:Caudoviricetes;family:Autographiviridae;subfamily:Beijerinckvirinae;genus:Friunavirus	1.00;1.00;1.00;1.00;1.00;1.00;1.00;1.00;1.00	known_genus	Y	1	species:Acinetobacter brisouii	0.97	CRISPR-based (DB)	d__Bacteria;p__Proteobacteria;c__Gammaproteobacteria;o__Pseudomonadales;f__Moraxellaceae;g__Acinetobacter;s__Acinetobacter brisouii	d__Bacteria;p__Pseudomonadota;c__Gammaproteobacteria;o__Pseudomonadales;f__Moraxellaceae;g__Acinetobacter;s__Acinetobacter brisouii_A	Acinetobacter phage vB_AbaP_EPab_B	virus
1	Acinetobacter_phage_vB_AbaP_ZHSHW	OM925528	Friunavirus	virulent	0.94	1	high-confidence	superkingdom:Viruses;clade:Duplodnaviria;kingdom:Heunggongvirae;phylum:Uroviricota;class:Caudoviricetes;family:Autographiviridae;subfamily:Beijerinckvirinae;genus:Friunavirus	1.00;1.00;1.00;1.00;1.00;1.00;1.00;1.00;1.00	known_genus	Y	1	species:Acinetobacter brisouii	0.97	CRISPR-based (DB)	d__Bacteria;p__Proteobacteria;c__Gammaproteobacteria;o__Pseudomonadales;f__Moraxellaceae;g__Acinetobacter;s__Acinetobacter brisouii	d__Bacteria;p__Pseudomonadota;c__Gammaproteobacteria;o__Pseudomonadales;f__Moraxellaceae;g__Acinetobacter;s__Acinetobacter brisouii_A	Acinetobacter phage vB_AbaP_ZHSHW	virus
1	Acinetobacter_phage_APK16	MZ868725	Friunavirus	virulent	0.96	1	high-confidence	superkingdom:Viruses;clade:Duplodnaviria;kingdom:Heunggongvirae;phylum:Uroviricota;class:Caudoviricetes;family:Autographiviridae;subfamily:Beijerinckvirinae;genus:Friunavirus	1.00;1.00;1.00;1.00;1.00;1.00;1.00;1.00;1.00	known_genus	Y	1	species:Acinetobacter brisouii	0.97	CRISPR-based (DB)	d__Bacteria;p__Proteobacteria;c__Gammaproteobacteria;o__Pseudomonadales;f__Moraxellaceae;g__Acinetobacter;s__Acinetobacter brisouii	d__Bacteria;p__Pseudomonadota;c__Gammaproteobacteria;o__Pseudomonadales;f__Moraxellaceae;g__Acinetobacter;s__Acinetobacter brisouii_A	Acinetobacter phage APK16	virus
1	Acinetobacter_phage_vB_AbaP_PE21	OL964948	Friunavirus	virulent	0.98	1	high-confidence	superkingdom:Viruses;clade:Duplodnaviria;kingdom:Heunggongvirae;phylum:Uroviricota;class:Caudoviricetes;family:Autographiviridae;subfamily:Beijerinckvirinae;genus:Friunavirus	1.00;1.00;1.00;1.00;1.00;1.00;1.00;1.00;1.00	known_genus	Y	1	species:Acinetobacter brisouii	0.97	CRISPR-based (DB)	d__Bacteria;p__Proteobacteria;c__Gammaproteobacteria;o__Pseudomonadales;f__Moraxellaceae;g__Acinetobacter;s__Acinetobacter brisouii	d__Bacteria;p__Pseudomonadota;c__Gammaproteobacteria;o__Pseudomonadales;f__Moraxellaceae;g__Acinetobacter;s__Acinetobacter brisouii_A	Acinetobacter phage vB_AbaP_PE21	virus
1	Acinetobacter_phage_vB_AbaP_AS11	KY268296	Friunavirus	virulent	0.98	1	high-confidence	superkingdom:Viruses;clade:Duplodnaviria;kingdom:Heunggongvirae;phylum:Uroviricota;class:Caudoviricetes;family:Autographiviridae;subfamily:Beijerinckvirinae;genus:Friunavirus	1.00;1.00;1.00;1.00;1.00;1.00;1.00;1.00;1.00	known_genus	Y	1	species:Acinetobacter brisouii	0.97	CRISPR-based (DB)	d__Bacteria;p__Proteobacteria;c__Gammaproteobacteria;o__Pseudomonadales;f__Moraxellaceae;g__Acinetobacter;s__Acinetobacter brisouii	d__Bacteria;p__Pseudomonadota;c__Gammaproteobacteria;o__Pseudomonadales;f__Moraxellaceae;g__Acinetobacter;s__Acinetobacter brisouii_A	Acinetobacter phage vB_AbaP_AS11	virus
1	Acinetobacter_phage_Paty	MW366784	Friunavirus	virulent	0.96	1	high-confidence	superkingdom:Viruses;clade:Duplodnaviria;kingdom:Heunggongvirae;phylum:Uroviricota;class:Caudoviricetes;family:Autographiviridae;subfamily:Beijerinckvirinae;genus:Friunavirus	1.00;1.00;1.00;1.00;1.00;1.00;1.00;1.00;1.00	known_genus	Y	1	species:Acinetobacter brisouii	0.97	CRISPR-based (DB)	d__Bacteria;p__Proteobacteria;c__Gammaproteobacteria;o__Pseudomonadales;f__Moraxellaceae;g__Acinetobacter;s__Acinetobacter brisouii	d__Bacteria;p__Pseudomonadota;c__Gammaproteobacteria;o__Pseudomonadales;f__Moraxellaceae;g__Acinetobacter;s__Acinetobacter brisouii_A	Acinetobacter phage Paty	virus
1	Acinetobacter_phage_Pipo	MW366783	Friunavirus	virulent	0.92	1	high-confidence	superkingdom:Viruses;clade:Duplodnaviria;kingdom:Heunggongvirae;phylum:Uroviricota;class:Caudoviricetes;family:Autographiviridae;subfamily:Beijerinckvirinae;genus:Friunavirus	1.00;1.00;1.00;1.00;1.00;1.00;1.00;1.00;1.00	known_genus	Y	1	species:Acinetobacter brisouii	0.97	CRISPR-based (DB)	d__Bacteria;p__Proteobacteria;c__Gammaproteobacteria;o__Pseudomonadales;f__Moraxellaceae;g__Acinetobacter;s__Acinetobacter brisouii	d__Bacteria;p__Pseudomonadota;c__Gammaproteobacteria;o__Pseudomonadales;f__Moraxellaceae;g__Acinetobacter;s__Acinetobacter brisouii_A	Acinetobacter phage Pipo	virus
1	Acinetobacter_phage_APK77	MZ868726	Friunavirus	virulent	0.98	1	high-confidence	superkingdom:Viruses;clade:Duplodnaviria;kingdom:Heunggongvirae;phylum:Uroviricota;class:Caudoviricetes;family:Autographiviridae;subfamily:Beijerinckvirinae;genus:Friunavirus	1.00;1.00;1.00;1.00;1.00;1.00;1.00;1.00;1.00	known_genus	Y	1	species:Acinetobacter brisouii	0.97	CRISPR-based (DB)	d__Bacteria;p__Proteobacteria;c__Gammaproteobacteria;o__Pseudomonadales;f__Moraxellaceae;g__Acinetobacter;s__Acinetobacter brisouii	d__Bacteria;p__Pseudomonadota;c__Gammaproteobacteria;o__Pseudomonadales;f__Moraxellaceae;g__Acinetobacter;s__Acinetobacter brisouii_A	Acinetobacter phage APK77	virus
1	Acinetobacter_phage_vB_Ab4_Hep4-M	OR075895	Friunavirus	virulent	0.94	1	high-confidence	superkingdom:Viruses;clade:Duplodnaviria;kingdom:Heunggongvirae;phylum:Uroviricota;class:Caudoviricetes;family:Autographiviridae;subfamily:Beijerinckvirinae;genus:Friunavirus	1.00;1.00;1.00;1.00;1.00;1.00;1.00;1.00;1.00	known_genus	Y	1	species:Acinetobacter brisouii	0.97	CRISPR-based (DB)	d__Bacteria;p__Proteobacteria;c__Gammaproteobacteria;o__Pseudomonadales;f__Moraxellaceae;g__Acinetobacter;s__Acinetobacter brisouii	d__Bacteria;p__Pseudomonadota;c__Gammaproteobacteria;o__Pseudomonadales;f__Moraxellaceae;g__Acinetobacter;s__Acinetobacter brisouii_A	Acinetobacter phage vB_Ab4_Hep4-M	virus
1	Acinetobacter_phage_vB_Ab4_Hep4	OP019135	Friunavirus	virulent	0.92	1	high-confidence	superkingdom:Viruses;clade:Duplodnaviria;kingdom:Heunggongvirae;phylum:Uroviricota;class:Caudoviricetes;family:Autographiviridae;subfamily:Beijerinckvirinae;genus:Friunavirus	1.00;1.00;1.00;1.00;1.00;1.00;1.00;1.00;1.00	known_genus	Y	1	species:Acinetobacter brisouii	0.97	CRISPR-based (DB)	d__Bacteria;p__Proteobacteria;c__Gammaproteobacteria;o__Pseudomonadales;f__Moraxellaceae;g__Acinetobacter;s__Acinetobacter brisouii	d__Bacteria;p__Pseudomonadota;c__Gammaproteobacteria;o__Pseudomonadales;f__Moraxellaceae;g__Acinetobacter;s__Acinetobacter brisouii_A	Acinetobacter phage vB_Ab4_Hep4	virus
1	Acinetobacter_phage_vB_Ab_164_KEN_02	PP841133	Friunavirus	virulent	0.96	1	high-confidence	superkingdom:Viruses;clade:Duplodnaviria;kingdom:Heunggongvirae;phylum:Uroviricota;class:Caudoviricetes;family:Autographiviridae;subfamily:Beijerinckvirinae;genus:Friunavirus	1.00;1.00;1.00;1.00;1.00;1.00;0.99;0.99;0.99	known_genus	Y	1	species:Acinetobacter brisouii	0.97	CRISPR-based (DB)	d__Bacteria;p__Proteobacteria;c__Gammaproteobacteria;o__Pseudomonadales;f__Moraxellaceae;g__Acinetobacter;s__Acinetobacter brisouii	d__Bacteria;p__Pseudomonadota;c__Gammaproteobacteria;o__Pseudomonadales;f__Moraxellaceae;g__Acinetobacter;s__Acinetobacter brisouii_A	Acinetobacter phage vB_Ab_164_KEN_02	virus
1	Acinetobacter_phage_vB_Ab_164_KEN_03	PP841139	Friunavirus	virulent	0.96	1	high-confidence	superkingdom:Viruses;clade:Duplodnaviria;kingdom:Heunggongvirae;phylum:Uroviricota;class:Caudoviricetes;family:Autographiviridae;subfamily:Beijerinckvirinae;genus:Friunavirus	1.00;1.00;1.00;1.00;1.00;1.00;0.99;0.99;0.99	known_genus	Y	1	species:Acinetobacter brisouii	0.97	CRISPR-based (DB)	d__Bacteria;p__Proteobacteria;c__Gammaproteobacteria;o__Pseudomonadales;f__Moraxellaceae;g__Acinetobacter;s__Acinetobacter brisouii	d__Bacteria;p__Pseudomonadota;c__Gammaproteobacteria;o__Pseudomonadales;f__Moraxellaceae;g__Acinetobacter;s__Acinetobacter brisouii_A	Acinetobacter phage vB_Ab_164_KEN_03	virus
1	Acinetobacter_phage_vB_Ab_164_KEN_01	PP841132	Friunavirus	virulent	0.96	1	high-confidence	superkingdom:Viruses;clade:Duplodnaviria;kingdom:Heunggongvirae;phylum:Uroviricota;class:Caudoviricetes;family:Autographiviridae;subfamily:Beijerinckvirinae;genus:Friunavirus	1.00;1.00;1.00;1.00;1.00;1.00;0.99;0.99;0.99	known_genus	Y	1	species:Acinetobacter brisouii	0.97	CRISPR-based (DB)	d__Bacteria;p__Proteobacteria;c__Gammaproteobacteria;o__Pseudomonadales;f__Moraxellaceae;g__Acinetobacter;s__Acinetobacter brisouii	d__Bacteria;p__Pseudomonadota;c__Gammaproteobacteria;o__Pseudomonadales;f__Moraxellaceae;g__Acinetobacter;s__Acinetobacter brisouii_A	Acinetobacter phage vB_Ab_164_KEN_01	virus
1	Acinetobacter_phage_vB_AbaP_IME546	MN395291	Friunavirus	virulent	0.98	1	high-confidence	superkingdom:Viruses;clade:Duplodnaviria;kingdom:Heunggongvirae;phylum:Uroviricota;class:Caudoviricetes;family:Autographiviridae;subfamily:Beijerinckvirinae;genus:Friunavirus	1.00;1.00;1.00;1.00;1.00;1.00;1.00;1.00;1.00	known_genus	Y	1	species:Acinetobacter brisouii	0.97	CRISPR-based (DB)	d__Bacteria;p__Proteobacteria;c__Gammaproteobacteria;o__Pseudomonadales;f__Moraxellaceae;g__Acinetobacter;s__Acinetobacter brisouii	d__Bacteria;p__Pseudomonadota;c__Gammaproteobacteria;o__Pseudomonadales;f__Moraxellaceae;g__Acinetobacter;s__Acinetobacter brisouii_A	Acinetobacter phage vB_AbaP_IME546	virus
1	Acinetobacter_phage_vB_AbaP_PMK34	MN433707	Friunavirus	virulent	0.98	1	high-confidence	superkingdom:Viruses;clade:Duplodnaviria;kingdom:Heunggongvirae;phylum:Uroviricota;class:Caudoviricetes;family:Autographiviridae;subfamily:Beijerinckvirinae;genus:Friunavirus	1.00;1.00;1.00;1.00;1.00;1.00;1.00;1.00;1.00	known_genus	Y	1	species:Acinetobacter brisouii	0.97	CRISPR-based (DB)	d__Bacteria;p__Proteobacteria;c__Gammaproteobacteria;o__Pseudomonadales;f__Moraxellaceae;g__Acinetobacter;s__Acinetobacter brisouii	d__Bacteria;p__Pseudomonadota;c__Gammaproteobacteria;o__Pseudomonadales;f__Moraxellaceae;g__Acinetobacter;s__Acinetobacter brisouii_A	Acinetobacter phage vB_AbaP_PMK34	virus
1	Acinetobacter_phage_vB_Ab-P-7	OQ982387	Friunavirus	virulent	0.98	1	high-confidence	superkingdom:Viruses;clade:Duplodnaviria;kingdom:Heunggongvirae;phylum:Uroviricota;class:Caudoviricetes;family:Autographiviridae;subfamily:Beijerinckvirinae;genus:Friunavirus	1.00;1.00;1.00;1.00;1.00;1.00;1.00;1.00;1.00	known_genus	Y	1	species:Acinetobacter brisouii	0.97	CRISPR-based (DB)	d__Bacteria;p__Proteobacteria;c__Gammaproteobacteria;o__Pseudomonadales;f__Moraxellaceae;g__Acinetobacter;s__Acinetobacter brisouii	d__Bacteria;p__Pseudomonadota;c__Gammaproteobacteria;o__Pseudomonadales;f__Moraxellaceae;g__Acinetobacter;s__Acinetobacter brisouii_A	Acinetobacter phage vB_Ab-P-7	virus
1	Acinetobacter_phage_AbTP3phi1	OL770263	Friunavirus	virulent	0.92	1	high-confidence	superkingdom:Viruses;clade:Duplodnaviria;kingdom:Heunggongvirae;phylum:Uroviricota;class:Caudoviricetes;family:Autographiviridae;subfamily:Beijerinckvirinae;genus:Friunavirus	1.00;1.00;1.00;1.00;1.00;1.00;1.00;1.00;1.00	known_genus	Y	1	species:Acinetobacter brisouii	0.97	CRISPR-based (DB)	d__Bacteria;p__Proteobacteria;c__Gammaproteobacteria;o__Pseudomonadales;f__Moraxellaceae;g__Acinetobacter;s__Acinetobacter brisouii	d__Bacteria;p__Pseudomonadota;c__Gammaproteobacteria;o__Pseudomonadales;f__Moraxellaceae;g__Acinetobacter;s__Acinetobacter brisouii_A	Acinetobacter phage AbTP3phi1	virus
1	Acinetobacter_phage_vB_AbaP_APK37	MK257723	Friunavirus	virulent	0.94	1	high-confidence	superkingdom:Viruses;clade:Duplodnaviria;kingdom:Heunggongvirae;phylum:Uroviricota;class:Caudoviricetes;family:Autographiviridae;subfamily:Beijerinckvirinae;genus:Friunavirus	1.00;1.00;1.00;1.00;1.00;1.00;1.00;1.00;1.00	known_genus	Y	1	species:Acinetobacter brisouii	0.97	CRISPR-based (DB)	d__Bacteria;p__Proteobacteria;c__Gammaproteobacteria;o__Pseudomonadales;f__Moraxellaceae;g__Acinetobacter;s__Acinetobacter brisouii	d__Bacteria;p__Pseudomonadota;c__Gammaproteobacteria;o__Pseudomonadales;f__Moraxellaceae;g__Acinetobacter;s__Acinetobacter brisouii_A	Acinetobacter phage vB_AbaP_APK37	virus
1	Acinetobacter_phage_APK86	MZ936314	Friunavirus	virulent	0.96	1	high-confidence	superkingdom:Viruses;clade:Duplodnaviria;kingdom:Heunggongvirae;phylum:Uroviricota;class:Caudoviricetes;family:Autographiviridae;subfamily:Beijerinckvirinae;genus:Friunavirus	1.00;1.00;1.00;1.00;1.00;1.00;1.00;1.00;1.00	known_genus	Y	1	species:Acinetobacter brisouii	0.97	CRISPR-based (DB)	d__Bacteria;p__Proteobacteria;c__Gammaproteobacteria;o__Pseudomonadales;f__Moraxellaceae;g__Acinetobacter;s__Acinetobacter brisouii	d__Bacteria;p__Pseudomonadota;c__Gammaproteobacteria;o__Pseudomonadales;f__Moraxellaceae;g__Acinetobacter;s__Acinetobacter brisouii_A	Acinetobacter phage APK86	virus
1	Acinetobacter_phage_vB_AbaP_APK14	MK089780	Friunavirus	virulent	0.94	1	high-confidence	superkingdom:Viruses;clade:Duplodnaviria;kingdom:Heunggongvirae;phylum:Uroviricota;class:Caudoviricetes;family:Autographiviridae;subfamily:Beijerinckvirinae;genus:Friunavirus	1.00;1.00;1.00;1.00;1.00;1.00;0.96;0.96;0.96	known_genus	Y	1	species:Acinetobacter brisouii	0.97	CRISPR-based (DB)	d__Bacteria;p__Proteobacteria;c__Gammaproteobacteria;o__Pseudomonadales;f__Moraxellaceae;g__Acinetobacter;s__Acinetobacter brisouii	d__Bacteria;p__Pseudomonadota;c__Gammaproteobacteria;o__Pseudomonadales;f__Moraxellaceae;g__Acinetobacter;s__Acinetobacter brisouii_A	Acinetobacter phage vB_AbaP_APK14	virus
1	Acinetobacter_phage_AB_SZ6	ON513429	Friunavirus	virulent	0.93	1	high-confidence	superkingdom:Viruses;clade:Duplodnaviria;kingdom:Heunggongvirae;phylum:Uroviricota;class:Caudoviricetes;family:Autographiviridae;subfamily:Beijerinckvirinae;genus:Friunavirus	1.00;1.00;1.00;1.00;1.00;1.00;0.96;0.96;0.95	known_genus	Y	1	species:Acinetobacter brisouii	0.97	CRISPR-based (DB)	d__Bacteria;p__Proteobacteria;c__Gammaproteobacteria;o__Pseudomonadales;f__Moraxellaceae;g__Acinetobacter;s__Acinetobacter brisouii	d__Bacteria;p__Pseudomonadota;c__Gammaproteobacteria;o__Pseudomonadales;f__Moraxellaceae;g__Acinetobacter;s__Acinetobacter brisouii_A	Acinetobacter phage AB_SZ6	virus
1	Acinetobacter_phage_vB_AbaP_B09_Aci08	MH763831	Friunavirus	virulent	0.98	1	high-confidence	superkingdom:Viruses;clade:Duplodnaviria;kingdom:Heunggongvirae;phylum:Uroviricota;class:Caudoviricetes;family:Autographiviridae;subfamily:Beijerinckvirinae;genus:Friunavirus	1.00;1.00;1.00;1.00;1.00;1.00;1.00;1.00;1.00	known_genus	Y	1	species:Acinetobacter brisouii	0.97	CRISPR-based (DB)	d__Bacteria;p__Proteobacteria;c__Gammaproteobacteria;o__Pseudomonadales;f__Moraxellaceae;g__Acinetobacter;s__Acinetobacter brisouii	d__Bacteria;p__Pseudomonadota;c__Gammaproteobacteria;o__Pseudomonadales;f__Moraxellaceae;g__Acinetobacter;s__Acinetobacter brisouii_A	Acinetobacter phage vB_AbaP_B09_Aci08	virus
1	Acinetobacter_phage_vB_AbaP_D2M	MN212906	Friunavirus	virulent	1	1	high-confidence	superkingdom:Viruses;clade:Duplodnaviria;kingdom:Heunggongvirae;phylum:Uroviricota;class:Caudoviricetes;family:Autographiviridae;subfamily:Beijerinckvirinae;genus:Friunavirus	1.00;1.00;1.00;1.00;1.00;1.00;1.00;1.00;1.00	known_genus	Y	1	species:Acinetobacter brisouii	0.97	CRISPR-based (DB)	d__Bacteria;p__Proteobacteria;c__Gammaproteobacteria;o__Pseudomonadales;f__Moraxellaceae;g__Acinetobacter;s__Acinetobacter brisouii	d__Bacteria;p__Pseudomonadota;c__Gammaproteobacteria;o__Pseudomonadales;f__Moraxellaceae;g__Acinetobacter;s__Acinetobacter brisouii_A	Acinetobacter phage vB_AbaP_D2M	virus
1	Acinetobacter_phage_vB_AbaP_D2	MH042230	Friunavirus	virulent	1	1	high-confidence	superkingdom:Viruses;clade:Duplodnaviria;kingdom:Heunggongvirae;phylum:Uroviricota;class:Caudoviricetes;family:Autographiviridae;subfamily:Beijerinckvirinae;genus:Friunavirus	1.00;1.00;1.00;1.00;1.00;1.00;1.00;1.00;1.00	known_genus	Y	1	species:Acinetobacter brisouii	0.97	CRISPR-based (DB)	d__Bacteria;p__Proteobacteria;c__Gammaproteobacteria;o__Pseudomonadales;f__Moraxellaceae;g__Acinetobacter;s__Acinetobacter brisouii	d__Bacteria;p__Pseudomonadota;c__Gammaproteobacteria;o__Pseudomonadales;f__Moraxellaceae;g__Acinetobacter;s__Acinetobacter brisouii_A	Acinetobacter phage vB_AbaP_D2	virus
1	Acinetobacter_phage_APK15	MZ936315	Friunavirus	virulent	0.94	1	high-confidence	superkingdom:Viruses;clade:Duplodnaviria;kingdom:Heunggongvirae;phylum:Uroviricota;class:Caudoviricetes;family:Autographiviridae;subfamily:Beijerinckvirinae;genus:Friunavirus	1.00;1.00;1.00;1.00;1.00;1.00;1.00;1.00;1.00	known_genus	Y	1	species:Acinetobacter brisouii	0.97	CRISPR-based (DB)	d__Bacteria;p__Proteobacteria;c__Gammaproteobacteria;o__Pseudomonadales;f__Moraxellaceae;g__Acinetobacter;s__Acinetobacter brisouii	d__Bacteria;p__Pseudomonadota;c__Gammaproteobacteria;o__Pseudomonadales;f__Moraxellaceae;g__Acinetobacter;s__Acinetobacter brisouii_A	Acinetobacter phage APK15	virus
1	Acinetobacter_phage_phiAB440	PP792915	Friunavirus	virulent	0.98	1	high-confidence	superkingdom:Viruses;clade:Duplodnaviria;kingdom:Heunggongvirae;phylum:Uroviricota;class:Caudoviricetes;family:Autographiviridae;subfamily:Beijerinckvirinae;genus:Friunavirus	1.00;1.00;1.00;1.00;1.00;1.00;0.98;0.98;0.98	known_genus	Y	1	species:Acinetobacter brisouii	0.97	CRISPR-based (DB)	d__Bacteria;p__Proteobacteria;c__Gammaproteobacteria;o__Pseudomonadales;f__Moraxellaceae;g__Acinetobacter;s__Acinetobacter brisouii	d__Bacteria;p__Pseudomonadota;c__Gammaproteobacteria;o__Pseudomonadales;f__Moraxellaceae;g__Acinetobacter;s__Acinetobacter brisouii_A	Acinetobacter phage phiAB440	virus
1	Acinetobacter_phage_F70-K44	OQ378314	Friunavirus	virulent	0.98	1	high-confidence	superkingdom:Viruses;clade:Duplodnaviria;kingdom:Heunggongvirae;phylum:Uroviricota;class:Caudoviricetes;family:Autographiviridae;subfamily:Beijerinckvirinae;genus:Friunavirus	1.00;1.00;1.00;1.00;1.00;1.00;1.00;1.00;1.00	known_genus	Y	1	species:Acinetobacter brisouii	0.97	CRISPR-based (DB)	d__Bacteria;p__Proteobacteria;c__Gammaproteobacteria;o__Pseudomonadales;f__Moraxellaceae;g__Acinetobacter;s__Acinetobacter brisouii	d__Bacteria;p__Pseudomonadota;c__Gammaproteobacteria;o__Pseudomonadales;f__Moraxellaceae;g__Acinetobacter;s__Acinetobacter brisouii_A	Acinetobacter phage F70-K44	virus
1	Acinetobacter_phage_APK127v	ON210142	Friunavirus	virulent	0.96	1	high-confidence	superkingdom:Viruses;clade:Duplodnaviria;kingdom:Heunggongvirae;phylum:Uroviricota;class:Caudoviricetes;family:Autographiviridae;subfamily:Beijerinckvirinae;genus:Friunavirus	1.00;1.00;1.00;1.00;1.00;1.00;1.00;1.00;1.00	known_genus	Y	1	species:Acinetobacter brisouii	0.97	CRISPR-based (DB)	d__Bacteria;p__Proteobacteria;c__Gammaproteobacteria;o__Pseudomonadales;f__Moraxellaceae;g__Acinetobacter;s__Acinetobacter brisouii	d__Bacteria;p__Pseudomonadota;c__Gammaproteobacteria;o__Pseudomonadales;f__Moraxellaceae;g__Acinetobacter;s__Acinetobacter brisouii_A	Acinetobacter phage APK127v	virus
1	Acinetobacter_phage_vB_AbaP_B5	MF033349	Friunavirus	virulent	0.98	1	high-confidence	superkingdom:Viruses;clade:Duplodnaviria;kingdom:Heunggongvirae;phylum:Uroviricota;class:Caudoviricetes;family:Autographiviridae;subfamily:Beijerinckvirinae;genus:Friunavirus	1.00;1.00;1.00;1.00;1.00;1.00;1.00;1.00;1.00	known_genus	Y	1	species:Acinetobacter brisouii	0.97	CRISPR-based (DB)	d__Bacteria;p__Proteobacteria;c__Gammaproteobacteria;o__Pseudomonadales;f__Moraxellaceae;g__Acinetobacter;s__Acinetobacter brisouii	d__Bacteria;p__Pseudomonadota;c__Gammaproteobacteria;o__Pseudomonadales;f__Moraxellaceae;g__Acinetobacter;s__Acinetobacter brisouii_A	Acinetobacter phage vB_AbaP_B5	virus
1	Acinetobacter_phage_vB_Ab_1137_KEN_03	PP841131	Friunavirus	virulent	0.96	1	high-confidence	superkingdom:Viruses;clade:Duplodnaviria;kingdom:Heunggongvirae;phylum:Uroviricota;class:Caudoviricetes;family:Autographiviridae;subfamily:Beijerinckvirinae;genus:Friunavirus	1.00;1.00;1.00;1.00;1.00;1.00;1.00;1.00;1.00	known_genus	Y	1	species:Acinetobacter brisouii	0.97	CRISPR-based (DB)	d__Bacteria;p__Proteobacteria;c__Gammaproteobacteria;o__Pseudomonadales;f__Moraxellaceae;g__Acinetobacter;s__Acinetobacter brisouii	d__Bacteria;p__Pseudomonadota;c__Gammaproteobacteria;o__Pseudomonadales;f__Moraxellaceae;g__Acinetobacter;s__Acinetobacter brisouii_A	Acinetobacter phage vB_Ab_1137_KEN_03	virus
1	Acinetobacter_phage_vB_AbaP_46-62_Aci07	MH800200	Friunavirus	virulent	0.98	1	high-confidence	superkingdom:Viruses;clade:Duplodnaviria;kingdom:Heunggongvirae;phylum:Uroviricota;class:Caudoviricetes;family:Autographiviridae;subfamily:Beijerinckvirinae;genus:Friunavirus	1.00;1.00;1.00;1.00;1.00;1.00;1.00;1.00;1.00	known_genus	Y	1	species:Acinetobacter brisouii	0.97	CRISPR-based (DB)	d__Bacteria;p__Proteobacteria;c__Gammaproteobacteria;o__Pseudomonadales;f__Moraxellaceae;g__Acinetobacter;s__Acinetobacter brisouii	d__Bacteria;p__Pseudomonadota;c__Gammaproteobacteria;o__Pseudomonadales;f__Moraxellaceae;g__Acinetobacter;s__Acinetobacter brisouii_A	Acinetobacter phage vB_AbaP_46-62_Aci07	virus
1	Acinetobacter_phage_vB_AbaA_fBenAci003	MW056503	Friunavirus	virulent	0.94	1	high-confidence	superkingdom:Viruses;clade:Duplodnaviria;kingdom:Heunggongvirae;phylum:Uroviricota;class:Caudoviricetes;family:Autographiviridae;subfamily:Beijerinckvirinae;genus:Friunavirus	1.00;1.00;1.00;1.00;1.00;1.00;1.00;1.00;1.00	known_genus	Y	1	species:Acinetobacter brisouii	0.97	CRISPR-based (DB)	d__Bacteria;p__Proteobacteria;c__Gammaproteobacteria;o__Pseudomonadales;f__Moraxellaceae;g__Acinetobacter;s__Acinetobacter brisouii	d__Bacteria;p__Pseudomonadota;c__Gammaproteobacteria;o__Pseudomonadales;f__Moraxellaceae;g__Acinetobacter;s__Acinetobacter brisouii_A	Acinetobacter phage vB_AbaA_fBenAci003	virus
1	Acinetobacter_phage_vB_AbaP_APK44	MN604238	Friunavirus	virulent	0.96	1	high-confidence	superkingdom:Viruses;clade:Duplodnaviria;kingdom:Heunggongvirae;phylum:Uroviricota;class:Caudoviricetes;family:Autographiviridae;subfamily:Beijerinckvirinae;genus:Friunavirus	1.00;1.00;1.00;1.00;1.00;1.00;0.99;0.99;0.99	known_genus	Y	1	species:Acinetobacter brisouii	0.97	CRISPR-based (DB)	d__Bacteria;p__Proteobacteria;c__Gammaproteobacteria;o__Pseudomonadales;f__Moraxellaceae;g__Acinetobacter;s__Acinetobacter brisouii	d__Bacteria;p__Pseudomonadota;c__Gammaproteobacteria;o__Pseudomonadales;f__Moraxellaceae;g__Acinetobacter;s__Acinetobacter brisouii_A	Acinetobacter phage vB_AbaP_APK44	virus
1	Acinetobacter_phage_APK20	MZ936316	Friunavirus	virulent	0.96	1	high-confidence	superkingdom:Viruses;clade:Duplodnaviria;kingdom:Heunggongvirae;phylum:Uroviricota;class:Caudoviricetes;family:Autographiviridae;subfamily:Beijerinckvirinae;genus:Friunavirus	1.00;1.00;1.00;1.00;1.00;1.00;0.98;0.98;0.98	known_genus	Y	1	species:Acinetobacter brisouii	0.97	CRISPR-based (DB)	d__Bacteria;p__Proteobacteria;c__Gammaproteobacteria;o__Pseudomonadales;f__Moraxellaceae;g__Acinetobacter;s__Acinetobacter brisouii	d__Bacteria;p__Pseudomonadota;c__Gammaproteobacteria;o__Pseudomonadales;f__Moraxellaceae;g__Acinetobacter;s__Acinetobacter brisouii_A	Acinetobacter phage APK20	virus
1	Acinetobacter_phage_pB3074	OQ730192	Friunavirus	virulent	0.96	1	high-confidence	superkingdom:Viruses;clade:Duplodnaviria;kingdom:Heunggongvirae;phylum:Uroviricota;class:Caudoviricetes;family:Autographiviridae;subfamily:Beijerinckvirinae;genus:Friunavirus	1.00;1.00;1.00;1.00;1.00;1.00;0.99;0.99;0.99	known_genus	Y	1	species:Acinetobacter brisouii	0.97	CRISPR-based (DB)	d__Bacteria;p__Proteobacteria;c__Gammaproteobacteria;o__Pseudomonadales;f__Moraxellaceae;g__Acinetobacter;s__Acinetobacter brisouii	d__Bacteria;p__Pseudomonadota;c__Gammaproteobacteria;o__Pseudomonadales;f__Moraxellaceae;g__Acinetobacter;s__Acinetobacter brisouii_A	Acinetobacter phage pB3074	virus
1	Acinetobacter_phage_vB_AbaP_APK32	MK257722	Friunavirus	virulent	0.96	1	high-confidence	superkingdom:Viruses;clade:Duplodnaviria;kingdom:Heunggongvirae;phylum:Uroviricota;class:Caudoviricetes;family:Autographiviridae;subfamily:Beijerinckvirinae;genus:Friunavirus	1.00;1.00;1.00;1.00;1.00;1.00;0.99;0.99;0.99	known_genus	Y	1	species:Acinetobacter brisouii	0.97	CRISPR-based (DB)	d__Bacteria;p__Proteobacteria;c__Gammaproteobacteria;o__Pseudomonadales;f__Moraxellaceae;g__Acinetobacter;s__Acinetobacter brisouii	d__Bacteria;p__Pseudomonadota;c__Gammaproteobacteria;o__Pseudomonadales;f__Moraxellaceae;g__Acinetobacter;s__Acinetobacter brisouii_A	Acinetobacter phage vB_AbaP_APK32	virus
1	Acinetobacter_phage_vB_Ab_02_KEN_01	PP841128	Friunavirus	virulent	0.96	1	high-confidence	superkingdom:Viruses;clade:Duplodnaviria;kingdom:Heunggongvirae;phylum:Uroviricota;class:Caudoviricetes;family:Autographiviridae;subfamily:Beijerinckvirinae;genus:Friunavirus	1.00;1.00;1.00;1.00;1.00;1.00;0.99;0.99;0.99	known_genus	Y	1	species:Acinetobacter brisouii	0.97	CRISPR-based (DB)	d__Bacteria;p__Proteobacteria;c__Gammaproteobacteria;o__Pseudomonadales;f__Moraxellaceae;g__Acinetobacter;s__Acinetobacter brisouii	d__Bacteria;p__Pseudomonadota;c__Gammaproteobacteria;o__Pseudomonadales;f__Moraxellaceae;g__Acinetobacter;s__Acinetobacter brisouii_A	Acinetobacter phage vB_Ab_02_KEN_01	virus
1	Acinetobacter_phage_Acba_6	OQ101251	Friunavirus	virulent	0.98	1	high-confidence	superkingdom:Viruses;clade:Duplodnaviria;kingdom:Heunggongvirae;phylum:Uroviricota;class:Caudoviricetes;family:Autographiviridae;subfamily:Beijerinckvirinae;genus:Friunavirus	1.00;1.00;1.00;1.00;1.00;1.00;1.00;1.00;1.00	known_genus	Y	1	species:Acinetobacter brisouii	0.97	CRISPR-based (DB)	d__Bacteria;p__Proteobacteria;c__Gammaproteobacteria;o__Pseudomonadales;f__Moraxellaceae;g__Acinetobacter;s__Acinetobacter brisouii	d__Bacteria;p__Pseudomonadota;c__Gammaproteobacteria;o__Pseudomonadales;f__Moraxellaceae;g__Acinetobacter;s__Acinetobacter brisouii_A	Acinetobacter phage Acba_6	virus
1	Acinetobacter_phage_vB_AbaAut_ChT04	OQ858591	Friunavirus	virulent	0.96	1	high-confidence	superkingdom:Viruses;clade:Duplodnaviria;kingdom:Heunggongvirae;phylum:Uroviricota;class:Caudoviricetes;family:Autographiviridae;subfamily:Beijerinckvirinae;genus:Friunavirus	1.00;1.00;1.00;1.00;1.00;1.00;1.00;1.00;0.99	known_genus	Y	1	species:Acinetobacter brisouii	0.97	CRISPR-based (DB)	d__Bacteria;p__Proteobacteria;c__Gammaproteobacteria;o__Pseudomonadales;f__Moraxellaceae;g__Acinetobacter;s__Acinetobacter brisouii	d__Bacteria;p__Pseudomonadota;c__Gammaproteobacteria;o__Pseudomonadales;f__Moraxellaceae;g__Acinetobacter;s__Acinetobacter brisouii_A	Acinetobacter phage vB_AbaAut_ChT04	virus
1	Acinetobacter_phage_Fri1	KR149290	Friunavirus	virulent	0.98	1	high-confidence	superkingdom:Viruses;clade:Duplodnaviria;kingdom:Heunggongvirae;phylum:Uroviricota;class:Caudoviricetes;family:Autographiviridae;subfamily:Beijerinckvirinae;genus:Friunavirus	1.00;1.00;1.00;1.00;1.00;1.00;1.00;1.00;1.00	known_genus	Y	1	species:Acinetobacter brisouii	0.97	CRISPR-based (DB)	d__Bacteria;p__Proteobacteria;c__Gammaproteobacteria;o__Pseudomonadales;f__Moraxellaceae;g__Acinetobacter;s__Acinetobacter brisouii	d__Bacteria;p__Pseudomonadota;c__Gammaproteobacteria;o__Pseudomonadales;f__Moraxellaceae;g__Acinetobacter;s__Acinetobacter brisouii_A	Acinetobacter phage Fri1	virus
1	Acinetobacter_phage_AB_SZL2	PP965502	Friunavirus	virulent	0.96	1	high-confidence	superkingdom:Viruses;clade:Duplodnaviria;kingdom:Heunggongvirae;phylum:Uroviricota;class:Caudoviricetes;family:Autographiviridae;subfamily:Beijerinckvirinae;genus:Friunavirus	1.00;1.00;1.00;1.00;1.00;1.00;0.99;0.99;0.99	known_genus	Y	1	species:Acinetobacter brisouii	0.97	CRISPR-based (DB)	d__Bacteria;p__Proteobacteria;c__Gammaproteobacteria;o__Pseudomonadales;f__Moraxellaceae;g__Acinetobacter;s__Acinetobacter brisouii	d__Bacteria;p__Pseudomonadota;c__Gammaproteobacteria;o__Pseudomonadales;f__Moraxellaceae;g__Acinetobacter;s__Acinetobacter brisouii_A	Acinetobacter phage AB_SZL2	virus
1	Acinetobacter_phage_vB_Ab_1137_KEN_05	PP841136	Friunavirus	virulent	0.96	1	high-confidence	superkingdom:Viruses;clade:Duplodnaviria;kingdom:Heunggongvirae;phylum:Uroviricota;class:Caudoviricetes;family:Autographiviridae;subfamily:Beijerinckvirinae;genus:Friunavirus	1.00;1.00;1.00;1.00;1.00;1.00;1.00;0.99;0.98	known_genus	Y	1	species:Acinetobacter brisouii	0.97	CRISPR-based (DB)	d__Bacteria;p__Proteobacteria;c__Gammaproteobacteria;o__Pseudomonadales;f__Moraxellaceae;g__Acinetobacter;s__Acinetobacter brisouii	d__Bacteria;p__Pseudomonadota;c__Gammaproteobacteria;o__Pseudomonadales;f__Moraxellaceae;g__Acinetobacter;s__Acinetobacter brisouii_A	Acinetobacter phage vB_Ab_1137_KEN_05	virus
1	Acinetobacter_phage_vB_Ab_1137_KEN_01	PP841126	Friunavirus	virulent	0.94	1	high-confidence	superkingdom:Viruses;clade:Duplodnaviria;kingdom:Heunggongvirae;phylum:Uroviricota;class:Caudoviricetes;family:Autographiviridae;subfamily:Beijerinckvirinae;genus:Friunavirus	1.00;1.00;1.00;1.00;1.00;1.00;1.00;0.99;0.98	known_genus	Y	1	species:Acinetobacter brisouii	0.97	CRISPR-based (DB)	d__Bacteria;p__Proteobacteria;c__Gammaproteobacteria;o__Pseudomonadales;f__Moraxellaceae;g__Acinetobacter;s__Acinetobacter brisouii	d__Bacteria;p__Pseudomonadota;c__Gammaproteobacteria;o__Pseudomonadales;f__Moraxellaceae;g__Acinetobacter;s__Acinetobacter brisouii_A	Acinetobacter phage vB_Ab_1137_KEN_01	virus
1	Acinetobacter_phage_vB_Ab_1137_KEN_02	PP841130	Friunavirus	virulent	0.91	1	high-confidence	superkingdom:Viruses;clade:Duplodnaviria;kingdom:Heunggongvirae;phylum:Uroviricota;class:Caudoviricetes;family:Autographiviridae;subfamily:Beijerinckvirinae;genus:Friunavirus	1.00;1.00;1.00;1.00;1.00;1.00;1.00;0.99;0.97	known_genus	Y	1	species:Acinetobacter brisouii	0.97	CRISPR-based (DB)	d__Bacteria;p__Proteobacteria;c__Gammaproteobacteria;o__Pseudomonadales;f__Moraxellaceae;g__Acinetobacter;s__Acinetobacter brisouii	d__Bacteria;p__Pseudomonadota;c__Gammaproteobacteria;o__Pseudomonadales;f__Moraxellaceae;g__Acinetobacter;s__Acinetobacter brisouii_A	Acinetobacter phage vB_Ab_1137_KEN_02	virus
1	Acinetobacter_phage_vB_Ab_1137_KEN_07	PP841138	Friunavirus	virulent	0.92	1	high-confidence	superkingdom:Viruses;clade:Duplodnaviria;kingdom:Heunggongvirae;phylum:Uroviricota;class:Caudoviricetes;family:Autographiviridae;subfamily:Beijerinckvirinae;genus:Friunavirus	1.00;1.00;1.00;1.00;1.00;1.00;1.00;0.99;0.99	known_genus	Y	1	species:Acinetobacter brisouii	0.97	CRISPR-based (DB)	d__Bacteria;p__Proteobacteria;c__Gammaproteobacteria;o__Pseudomonadales;f__Moraxellaceae;g__Acinetobacter;s__Acinetobacter brisouii	d__Bacteria;p__Pseudomonadota;c__Gammaproteobacteria;o__Pseudomonadales;f__Moraxellaceae;g__Acinetobacter;s__Acinetobacter brisouii_A	Acinetobacter phage vB_Ab_1137_KEN_07	virus
1	Acinetobacter_phage_vB_Ab_1137_KEN_06	PP841137	Friunavirus	virulent	0.91	1	high-confidence	superkingdom:Viruses;clade:Duplodnaviria;kingdom:Heunggongvirae;phylum:Uroviricota;class:Caudoviricetes;family:Autographiviridae;subfamily:Beijerinckvirinae;genus:Friunavirus	1.00;1.00;1.00;1.00;1.00;1.00;1.00;0.99;0.99	known_genus	Y	1	species:Acinetobacter brisouii	0.97	CRISPR-based (DB)	d__Bacteria;p__Proteobacteria;c__Gammaproteobacteria;o__Pseudomonadales;f__Moraxellaceae;g__Acinetobacter;s__Acinetobacter brisouii	d__Bacteria;p__Pseudomonadota;c__Gammaproteobacteria;o__Pseudomonadales;f__Moraxellaceae;g__Acinetobacter;s__Acinetobacter brisouii_A	Acinetobacter phage vB_Ab_1137_KEN_06	virus
1	Acinetobacter_phage_vB_AbaA_LLY	OQ503491	Friunavirus	virulent	1	1	high-confidence	superkingdom:Viruses;clade:Duplodnaviria;kingdom:Heunggongvirae;phylum:Uroviricota;class:Caudoviricetes;family:Autographiviridae;subfamily:Beijerinckvirinae;genus:Friunavirus	1.00;1.00;1.00;1.00;1.00;1.00;1.00;1.00;1.00	known_genus	Y	1	species:Acinetobacter brisouii	0.97	CRISPR-based (DB)	d__Bacteria;p__Proteobacteria;c__Gammaproteobacteria;o__Pseudomonadales;f__Moraxellaceae;g__Acinetobacter;s__Acinetobacter brisouii	d__Bacteria;p__Pseudomonadota;c__Gammaproteobacteria;o__Pseudomonadales;f__Moraxellaceae;g__Acinetobacter;s__Acinetobacter brisouii_A	Acinetobacter phage vB_AbaA_LLY	virus
1	Acinetobacter_phage_AIIMS-AbE5-RC	OP291336	Friunavirus	virulent	0.82	1	high-confidence	superkingdom:Viruses;clade:Duplodnaviria;kingdom:Heunggongvirae;phylum:Uroviricota;class:Caudoviricetes;family:Autographiviridae;subfamily:Beijerinckvirinae;genus:Friunavirus	1.00;1.00;1.00;1.00;1.00;1.00;1.00;0.99;0.99	known_genus	Y	1	species:Acinetobacter brisouii	0.97	CRISPR-based (DB)	d__Bacteria;p__Proteobacteria;c__Gammaproteobacteria;o__Pseudomonadales;f__Moraxellaceae;g__Acinetobacter;s__Acinetobacter brisouii	d__Bacteria;p__Pseudomonadota;c__Gammaproteobacteria;o__Pseudomonadales;f__Moraxellaceae;g__Acinetobacter;s__Acinetobacter brisouii_A	Acinetobacter phage AIIMS-AbE5-RC	virus
1	Acinetobacter_phage_AB3	KC311669	Friunavirus	virulent	1	1	high-confidence	superkingdom:Viruses;clade:Duplodnaviria;kingdom:Heunggongvirae;phylum:Uroviricota;class:Caudoviricetes;family:Autographiviridae;subfamily:Beijerinckvirinae;genus:Friunavirus	1.00;1.00;1.00;1.00;1.00;1.00;1.00;1.00;1.00	known_genus	Y	1	species:Acinetobacter brisouii	0.97	CRISPR-based (DB)	d__Bacteria;p__Proteobacteria;c__Gammaproteobacteria;o__Pseudomonadales;f__Moraxellaceae;g__Acinetobacter;s__Acinetobacter brisouii	d__Bacteria;p__Pseudomonadota;c__Gammaproteobacteria;o__Pseudomonadales;f__Moraxellaceae;g__Acinetobacter;s__Acinetobacter brisouii_A	Acinetobacter phage AB3	virus
1	Acinetobacter_phage_vB_AbaP_APK87	MN604239	Friunavirus	virulent	0.94	1	high-confidence	superkingdom:Viruses;clade:Duplodnaviria;kingdom:Heunggongvirae;phylum:Uroviricota;class:Caudoviricetes;family:Autographiviridae;subfamily:Beijerinckvirinae;genus:Friunavirus	1.00;1.00;1.00;1.00;1.00;1.00;1.00;1.00;1.00	known_genus	Y	1	species:Acinetobacter brisouii	0.97	CRISPR-based (DB)	d__Bacteria;p__Proteobacteria;c__Gammaproteobacteria;o__Pseudomonadales;f__Moraxellaceae;g__Acinetobacter;s__Acinetobacter brisouii	d__Bacteria;p__Pseudomonadota;c__Gammaproteobacteria;o__Pseudomonadales;f__Moraxellaceae;g__Acinetobacter;s__Acinetobacter brisouii_A	Acinetobacter phage vB_AbaP_APK87	virus
1	Acinetobacter_phage_Petty	KF669656	Pettyvirus	virulent	1	1	high-confidence	superkingdom:Viruses;clade:Duplodnaviria;kingdom:Heunggongvirae;phylum:Uroviricota;class:Caudoviricetes;family:Autographiviridae;subfamily:Beijerinckvirinae;genus:Pettyvirus	1.00;1.00;1.00;1.00;1.00;1.00;1.00;1.00;1.00;1.00	known_genus	Y	1	species:Acinetobacter ursingii	0.91	CRISPR-based (DB)	d__Bacteria;p__Proteobacteria;c__Gammaproteobacteria;o__Pseudomonadales;f__Moraxellaceae;g__Acinetobacter;s__Acinetobacter ursingii	d__Bacteria;p__Pseudomonadota;c__Gammaproteobacteria;o__Pseudomonadales;f__Moraxellaceae;g__Acinetobacter;s__Acinetobacter ursingii	Acinetobacter phage Petty	virus
1	Acinetobacter_phage_Aristophanes	MT783706	N.A.	virulent	0.64	1	high-confidence	superkingdom:Viruses;clade:Duplodnaviria;kingdom:Heunggongvirae;phylum:Uroviricota;class:Caudoviricetes;family:Autographiviridae;subfamily:Beijerinckvirinae	1.00;1.00;1.00;1.00;1.00;1.00;0.86;0.84	singleton	Y	1	species:Acinetobacter junii	1	CRISPR-based (DB)	d__Bacteria;p__Proteobacteria;c__Gammaproteobacteria;o__Pseudomonadales;f__Moraxellaceae;g__Acinetobacter;s__Acinetobacter junii	d__Bacteria;p__Pseudomonadota;c__Gammaproteobacteria;o__Pseudomonadales;f__Moraxellaceae;g__Acinetobacter;s__Acinetobacter junii	Acinetobacter phage Aristophanes	virus
1	Acinetobacter_phage_vB_AbaP_Acibel007	KJ473423	Daemvirus	virulent	0.98	1	high-confidence	superkingdom:Viruses;clade:Duplodnaviria;kingdom:Heunggongvirae;phylum:Uroviricota;class:Caudoviricetes;family:Autographiviridae;subfamily:Beijerinckvirinae;genus:Daemvirus	1.00;1.00;1.00;1.00;1.00;1.00;1.00;1.00;1.00;1.00	known_genus	Y	1	species:Acinetobacter baumannii	1	AAI-based	d__Bacteria;p__Proteobacteria;c__Gammaproteobacteria;o__Pseudomonadales;f__Moraxellaceae;g__Acinetobacter;s__Acinetobacter baumannii	Not found	Acinetobacter phage vB_AbaP_Acibel007	virus
2	Acinetobacter_phage_BUCT629	MZ712044	Obolenskvirus	virulent	0.99	1	high-confidence	superkingdom:Viruses;clade:Duplodnaviria;kingdom:Heunggongvirae;phylum:Uroviricota;class:Caudoviricetes;genus:Obolenskvirus	1.00;1.00;1.00;1.00;1.00;1.00;0.97	known_genus	Y	1	species:Acinetobacter sp. FDAARGOS_495	1	CRISPR-based (DB)	d__Bacteria;p__Proteobacteria;c__Gammaproteobacteria;o__Pseudomonadales;f__Moraxellaceae;g__Acinetobacter;s__Acinetobacter sp. FDAARGOS_495	d__Bacteria;p__Pseudomonadota;c__Gammaproteobacteria;o__Pseudomonadales;f__Moraxellaceae;g__Acinetobacter;s__Acinetobacter baumannii	Acinetobacter phage BUCT629	virus
2	Acinetobacter_phage_NJ02	OR126895	Obolenskvirus	virulent	1	1	high-confidence	superkingdom:Viruses;clade:Duplodnaviria;kingdom:Heunggongvirae;phylum:Uroviricota;class:Caudoviricetes;genus:Obolenskvirus	1.00;1.00;1.00;1.00;1.00;1.00;0.91	known_genus	Y	1	species:Acinetobacter sp. FDAARGOS_495	1	CRISPR-based (DB)	d__Bacteria;p__Proteobacteria;c__Gammaproteobacteria;o__Pseudomonadales;f__Moraxellaceae;g__Acinetobacter;s__Acinetobacter sp. FDAARGOS_495	d__Bacteria;p__Pseudomonadota;c__Gammaproteobacteria;o__Pseudomonadales;f__Moraxellaceae;g__Acinetobacter;s__Acinetobacter baumannii	Acinetobacter phage NJ02	virus
2	Acinetobacter_phage_P919	PP920682	Obolenskvirus	virulent	0.98	1	high-confidence	superkingdom:Viruses;clade:Duplodnaviria;kingdom:Heunggongvirae;phylum:Uroviricota;class:Caudoviricetes;genus:Obolenskvirus	1.00;1.00;1.00;1.00;1.00;1.00;0.97	known_genus	Y	1	species:Acinetobacter sp. FDAARGOS_495	1	CRISPR-based (DB)	d__Bacteria;p__Proteobacteria;c__Gammaproteobacteria;o__Pseudomonadales;f__Moraxellaceae;g__Acinetobacter;s__Acinetobacter sp. FDAARGOS_495	d__Bacteria;p__Pseudomonadota;c__Gammaproteobacteria;o__Pseudomonadales;f__Moraxellaceae;g__Acinetobacter;s__Acinetobacter baumannii	Acinetobacter phage P919	virus
2	Acinetobacter_phage_HZY2308	OR730450	Obolenskvirus	virulent	0.99	1	high-confidence	superkingdom:Viruses;clade:Duplodnaviria;kingdom:Heunggongvirae;phylum:Uroviricota;class:Caudoviricetes;genus:Obolenskvirus	1.00;1.00;1.00;1.00;1.00;1.00;0.94	known_genus	Y	1	species:Acinetobacter sp. FDAARGOS_495	1	CRISPR-based (DB)	d__Bacteria;p__Proteobacteria;c__Gammaproteobacteria;o__Pseudomonadales;f__Moraxellaceae;g__Acinetobacter;s__Acinetobacter sp. FDAARGOS_495	d__Bacteria;p__Pseudomonadota;c__Gammaproteobacteria;o__Pseudomonadales;f__Moraxellaceae;g__Acinetobacter;s__Acinetobacter baumannii	Acinetobacter phage HZY2308	virus
2	Acinetobacter_phage_WCHABP12	KY670595	Obolenskvirus	virulent	1	1	high-confidence	superkingdom:Viruses;clade:Duplodnaviria;kingdom:Heunggongvirae;phylum:Uroviricota;class:Caudoviricetes;genus:Obolenskvirus	1.00;1.00;1.00;1.00;1.00;1.00;0.96	known_genus	Y	1	species:Acinetobacter sp. FDAARGOS_495	1	CRISPR-based (DB)	d__Bacteria;p__Proteobacteria;c__Gammaproteobacteria;o__Pseudomonadales;f__Moraxellaceae;g__Acinetobacter;s__Acinetobacter sp. FDAARGOS_495	d__Bacteria;p__Pseudomonadota;c__Gammaproteobacteria;o__Pseudomonadales;f__Moraxellaceae;g__Acinetobacter;s__Acinetobacter baumannii	Acinetobacter phage WCHABP12	virus
2	Acinetobacter_phage_WCHABP1	KY829116	Obolenskvirus	virulent	1	1	high-confidence	superkingdom:Viruses;clade:Duplodnaviria;kingdom:Heunggongvirae;phylum:Uroviricota;class:Caudoviricetes;genus:Obolenskvirus	1.00;1.00;1.00;1.00;1.00;1.00;0.94	known_genus	Y	1	species:Acinetobacter sp. FDAARGOS_495	1	CRISPR-based (DB)	d__Bacteria;p__Proteobacteria;c__Gammaproteobacteria;o__Pseudomonadales;f__Moraxellaceae;g__Acinetobacter;s__Acinetobacter sp. FDAARGOS_495	d__Bacteria;p__Pseudomonadota;c__Gammaproteobacteria;o__Pseudomonadales;f__Moraxellaceae;g__Acinetobacter;s__Acinetobacter baumannii	Acinetobacter phage WCHABP1	virus
2	Acinetobacter_phage_AB_SZL4	OQ828462	Obolenskvirus	virulent	0.98	1	high-confidence	superkingdom:Viruses;clade:Duplodnaviria;kingdom:Heunggongvirae;phylum:Uroviricota;class:Caudoviricetes;genus:Obolenskvirus	1.00;1.00;1.00;1.00;1.00;1.00;0.99	known_genus	Y	1	species:Acinetobacter sp. FDAARGOS_495	1	CRISPR-based (DB)	d__Bacteria;p__Proteobacteria;c__Gammaproteobacteria;o__Pseudomonadales;f__Moraxellaceae;g__Acinetobacter;s__Acinetobacter sp. FDAARGOS_495	d__Bacteria;p__Pseudomonadota;c__Gammaproteobacteria;o__Pseudomonadales;f__Moraxellaceae;g__Acinetobacter;s__Acinetobacter baumannii	Acinetobacter phage AB_SZL4	virus
2	Acinetobacter_phage_AB_SZL3	PP965501	Obolenskvirus	virulent	0.98	1	high-confidence	superkingdom:Viruses;clade:Duplodnaviria;kingdom:Heunggongvirae;phylum:Uroviricota;class:Caudoviricetes;genus:Obolenskvirus	1.00;1.00;1.00;1.00;1.00;1.00;0.99	known_genus	Y	1	species:Acinetobacter sp. FDAARGOS_495	1	CRISPR-based (DB)	d__Bacteria;p__Proteobacteria;c__Gammaproteobacteria;o__Pseudomonadales;f__Moraxellaceae;g__Acinetobacter;s__Acinetobacter sp. FDAARGOS_495	d__Bacteria;p__Pseudomonadota;c__Gammaproteobacteria;o__Pseudomonadales;f__Moraxellaceae;g__Acinetobacter;s__Acinetobacter baumannii	Acinetobacter phage AB_SZL3	virus
2	Acinetobacter_phage_AbP2	MF346584	Obolenskvirus	virulent	1	1	high-confidence	superkingdom:Viruses;clade:Duplodnaviria;kingdom:Heunggongvirae;phylum:Uroviricota;class:Caudoviricetes;genus:Obolenskvirus	1.00;1.00;1.00;1.00;1.00;1.00;0.99	known_genus	Y	1	species:Acinetobacter sp. FDAARGOS_495	1	CRISPR-based (DB)	d__Bacteria;p__Proteobacteria;c__Gammaproteobacteria;o__Pseudomonadales;f__Moraxellaceae;g__Acinetobacter;s__Acinetobacter sp. FDAARGOS_495	d__Bacteria;p__Pseudomonadota;c__Gammaproteobacteria;o__Pseudomonadales;f__Moraxellaceae;g__Acinetobacter;s__Acinetobacter baumannii	Acinetobacter phage AbP2	virus
2	Acinetobacter_phage_Arbor	ON237674	Obolenskvirus	virulent	1	1	high-confidence	superkingdom:Viruses;clade:Duplodnaviria;kingdom:Heunggongvirae;phylum:Uroviricota;class:Caudoviricetes;genus:Obolenskvirus	1.00;1.00;1.00;1.00;1.00;1.00;0.90	known_genus	Y	1	species:Acinetobacter sp. FDAARGOS_495	1	CRISPR-based (DB)	d__Bacteria;p__Proteobacteria;c__Gammaproteobacteria;o__Pseudomonadales;f__Moraxellaceae;g__Acinetobacter;s__Acinetobacter sp. FDAARGOS_495	d__Bacteria;p__Pseudomonadota;c__Gammaproteobacteria;o__Pseudomonadales;f__Moraxellaceae;g__Acinetobacter;s__Acinetobacter baumannii	Acinetobacter phage Arbor	virus
2	Acinetobacter_phage_vB_AbaM-SPA	PP844715	Obolenskvirus	virulent	0.9	1	high-confidence	superkingdom:Viruses;clade:Duplodnaviria;kingdom:Heunggongvirae;phylum:Uroviricota;class:Caudoviricetes;genus:Obolenskvirus	1.00;1.00;1.00;1.00;1.00;1.00;0.92	known_genus	Y	1	species:Acinetobacter sp. FDAARGOS_495	1	CRISPR-based (DB)	d__Bacteria;p__Proteobacteria;c__Gammaproteobacteria;o__Pseudomonadales;f__Moraxellaceae;g__Acinetobacter;s__Acinetobacter sp. FDAARGOS_495	d__Bacteria;p__Pseudomonadota;c__Gammaproteobacteria;o__Pseudomonadales;f__Moraxellaceae;g__Acinetobacter;s__Acinetobacter baumannii	Acinetobacter phage vB_AbaM-SPA	virus
2	Acinetobacter_phage_A2_1	OR180309	Obolenskvirus	virulent	0.95	1	high-confidence	superkingdom:Viruses;clade:Duplodnaviria;kingdom:Heunggongvirae;phylum:Uroviricota;class:Caudoviricetes;genus:Obolenskvirus	1.00;1.00;1.00;1.00;1.00;1.00;0.94	known_genus	Y	1	species:Acinetobacter sp. FDAARGOS_495	1	CRISPR-based (DB)	d__Bacteria;p__Proteobacteria;c__Gammaproteobacteria;o__Pseudomonadales;f__Moraxellaceae;g__Acinetobacter;s__Acinetobacter sp. FDAARGOS_495	d__Bacteria;p__Pseudomonadota;c__Gammaproteobacteria;o__Pseudomonadales;f__Moraxellaceae;g__Acinetobacter;s__Acinetobacter baumannii	Acinetobacter phage A2.1	virus
2	Acinetobacter_phage_P711	OR180308	Obolenskvirus	virulent	0.95	1	high-confidence	superkingdom:Viruses;clade:Duplodnaviria;kingdom:Heunggongvirae;phylum:Uroviricota;class:Caudoviricetes;genus:Obolenskvirus	1.00;1.00;1.00;1.00;1.00;1.00;0.94	known_genus	Y	1	species:Acinetobacter sp. FDAARGOS_495	1	CRISPR-based (DB)	d__Bacteria;p__Proteobacteria;c__Gammaproteobacteria;o__Pseudomonadales;f__Moraxellaceae;g__Acinetobacter;s__Acinetobacter sp. FDAARGOS_495	d__Bacteria;p__Pseudomonadota;c__Gammaproteobacteria;o__Pseudomonadales;f__Moraxellaceae;g__Acinetobacter;s__Acinetobacter baumannii	Acinetobacter phage P711	virus
2	Acinetobacter_phage_Bphi-R1888	MN516422	Obolenskvirus	virulent	0.95	1	high-confidence	superkingdom:Viruses;clade:Duplodnaviria;kingdom:Heunggongvirae;phylum:Uroviricota;class:Caudoviricetes;genus:Obolenskvirus	1.00;1.00;1.00;1.00;1.00;1.00;0.94	known_genus	Y	1	species:Acinetobacter sp. FDAARGOS_495	1	CRISPR-based (DB)	d__Bacteria;p__Proteobacteria;c__Gammaproteobacteria;o__Pseudomonadales;f__Moraxellaceae;g__Acinetobacter;s__Acinetobacter sp. FDAARGOS_495	d__Bacteria;p__Pseudomonadota;c__Gammaproteobacteria;o__Pseudomonadales;f__Moraxellaceae;g__Acinetobacter;s__Acinetobacter baumannii	Acinetobacter phage Bphi-R1888	virus
2	Acinetobacter_phage_Bphi-R2919	MN516421	Obolenskvirus	virulent	0.96	1	high-confidence	superkingdom:Viruses;clade:Duplodnaviria;kingdom:Heunggongvirae;phylum:Uroviricota;class:Caudoviricetes;genus:Obolenskvirus	1.00;1.00;1.00;1.00;1.00;1.00;0.94	known_genus	Y	1	species:Acinetobacter sp. FDAARGOS_495	1	CRISPR-based (DB)	d__Bacteria;p__Proteobacteria;c__Gammaproteobacteria;o__Pseudomonadales;f__Moraxellaceae;g__Acinetobacter;s__Acinetobacter sp. FDAARGOS_495	d__Bacteria;p__Pseudomonadota;c__Gammaproteobacteria;o__Pseudomonadales;f__Moraxellaceae;g__Acinetobacter;s__Acinetobacter baumannii	Acinetobacter phage Bphi-R2919	virus
2	Acinetobacter_phage_P115	OR180306	Obolenskvirus	virulent	1	1	high-confidence	superkingdom:Viruses;clade:Duplodnaviria;kingdom:Heunggongvirae;phylum:Uroviricota;class:Caudoviricetes;genus:Obolenskvirus	1.00;1.00;1.00;1.00;1.00;1.00;0.99	known_genus	Y	1	species:Acinetobacter sp. FDAARGOS_495	1	CRISPR-based (DB)	d__Bacteria;p__Proteobacteria;c__Gammaproteobacteria;o__Pseudomonadales;f__Moraxellaceae;g__Acinetobacter;s__Acinetobacter sp. FDAARGOS_495	d__Bacteria;p__Pseudomonadota;c__Gammaproteobacteria;o__Pseudomonadales;f__Moraxellaceae;g__Acinetobacter;s__Acinetobacter baumannii	Acinetobacter phage P115	virus
2	Acinetobacter_phage_YMC-13-01-C62	KJ817802	Obolenskvirus	virulent	1	1	high-confidence	superkingdom:Viruses;clade:Duplodnaviria;kingdom:Heunggongvirae;phylum:Uroviricota;class:Caudoviricetes;genus:Obolenskvirus	1.00;1.00;1.00;1.00;1.00;1.00;0.99	known_genus	Y	1	species:Acinetobacter sp. FDAARGOS_495	1	CRISPR-based (DB)	d__Bacteria;p__Proteobacteria;c__Gammaproteobacteria;o__Pseudomonadales;f__Moraxellaceae;g__Acinetobacter;s__Acinetobacter sp. FDAARGOS_495	d__Bacteria;p__Pseudomonadota;c__Gammaproteobacteria;o__Pseudomonadales;f__Moraxellaceae;g__Acinetobacter;s__Acinetobacter baumannii	Acinetobacter phage YMC-13-01-C62	virus
2	Acinetobacter_phage_A832_1	OR180310	Obolenskvirus	virulent	0.96	1	high-confidence	superkingdom:Viruses;clade:Duplodnaviria;kingdom:Heunggongvirae;phylum:Uroviricota;class:Caudoviricetes;genus:Obolenskvirus	1.00;1.00;1.00;1.00;1.00;1.00;0.95	known_genus	Y	1	species:Acinetobacter sp. FDAARGOS_495	1	CRISPR-based (DB)	d__Bacteria;p__Proteobacteria;c__Gammaproteobacteria;o__Pseudomonadales;f__Moraxellaceae;g__Acinetobacter;s__Acinetobacter sp. FDAARGOS_495	d__Bacteria;p__Pseudomonadota;c__Gammaproteobacteria;o__Pseudomonadales;f__Moraxellaceae;g__Acinetobacter;s__Acinetobacter baumannii	Acinetobacter phage A832.1	virus
2	Acinetobacter_phage_vB_AbaM-IME-AB2	JX976549	Obolenskvirus	virulent	1	1	high-confidence	superkingdom:Viruses;clade:Duplodnaviria;kingdom:Heunggongvirae;phylum:Uroviricota;class:Caudoviricetes;genus:Obolenskvirus	1.00;1.00;1.00;1.00;1.00;1.00;0.99	known_genus	Y	1	species:Acinetobacter sp. FDAARGOS_495	1	CRISPR-based (DB)	d__Bacteria;p__Proteobacteria;c__Gammaproteobacteria;o__Pseudomonadales;f__Moraxellaceae;g__Acinetobacter;s__Acinetobacter sp. FDAARGOS_495	d__Bacteria;p__Pseudomonadota;c__Gammaproteobacteria;o__Pseudomonadales;f__Moraxellaceae;g__Acinetobacter;s__Acinetobacter baumannii	Acinetobacter phage vB_AbaM-IME-AB2	virus
2	Acinetobacter_phage_LZ35	KU510289	Obolenskvirus	virulent	1	1	high-confidence	superkingdom:Viruses;clade:Duplodnaviria;kingdom:Heunggongvirae;phylum:Uroviricota;class:Caudoviricetes;genus:Obolenskvirus	1.00;1.00;1.00;1.00;1.00;1.00;0.99	known_genus	Y	1	species:Acinetobacter sp. FDAARGOS_495	1	CRISPR-based (DB)	d__Bacteria;p__Proteobacteria;c__Gammaproteobacteria;o__Pseudomonadales;f__Moraxellaceae;g__Acinetobacter;s__Acinetobacter sp. FDAARGOS_495	d__Bacteria;p__Pseudomonadota;c__Gammaproteobacteria;o__Pseudomonadales;f__Moraxellaceae;g__Acinetobacter;s__Acinetobacter baumannii	Acinetobacter phage LZ35	virus
2	Acinetobacter_phage_vB_Ab_02_KEN_02	PP841134	Obolenskvirus	virulent	0.93	1	high-confidence	superkingdom:Viruses;clade:Duplodnaviria;kingdom:Heunggongvirae;phylum:Uroviricota;class:Caudoviricetes;genus:Obolenskvirus	1.00;1.00;1.00;1.00;1.00;1.00;0.95	known_genus	Y	1	species:Acinetobacter sp. FDAARGOS_495	1	CRISPR-based (DB)	d__Bacteria;p__Proteobacteria;c__Gammaproteobacteria;o__Pseudomonadales;f__Moraxellaceae;g__Acinetobacter;s__Acinetobacter sp. FDAARGOS_495	d__Bacteria;p__Pseudomonadota;c__Gammaproteobacteria;o__Pseudomonadales;f__Moraxellaceae;g__Acinetobacter;s__Acinetobacter baumannii	Acinetobacter phage vB_Ab_02_KEN_02	virus
2	Acinetobacter_phage_vB_Ab_1137_KEN_04	PP841135	Obolenskvirus	virulent	0.93	1	high-confidence	superkingdom:Viruses;clade:Duplodnaviria;kingdom:Heunggongvirae;phylum:Uroviricota;class:Caudoviricetes;genus:Obolenskvirus	1.00;1.00;1.00;1.00;1.00;1.00;0.95	known_genus	Y	1	species:Acinetobacter sp. FDAARGOS_495	1	CRISPR-based (DB)	d__Bacteria;p__Proteobacteria;c__Gammaproteobacteria;o__Pseudomonadales;f__Moraxellaceae;g__Acinetobacter;s__Acinetobacter sp. FDAARGOS_495	d__Bacteria;p__Pseudomonadota;c__Gammaproteobacteria;o__Pseudomonadales;f__Moraxellaceae;g__Acinetobacter;s__Acinetobacter baumannii	Acinetobacter phage vB_Ab_1137_KEN_04	virus
2	Acinetobacter_phage_vB_Aba_ZC3	PQ412846	Obolenskvirus	virulent	0.95	1	high-confidence	superkingdom:Viruses;clade:Duplodnaviria;kingdom:Heunggongvirae;phylum:Uroviricota;class:Caudoviricetes;genus:Obolenskvirus	1.00;1.00;1.00;1.00;1.00;1.00;0.94	known_genus	Y	1	species:Acinetobacter sp. FDAARGOS_495	1	CRISPR-based (DB)	d__Bacteria;p__Proteobacteria;c__Gammaproteobacteria;o__Pseudomonadales;f__Moraxellaceae;g__Acinetobacter;s__Acinetobacter sp. FDAARGOS_495	d__Bacteria;p__Pseudomonadota;c__Gammaproteobacteria;o__Pseudomonadales;f__Moraxellaceae;g__Acinetobacter;s__Acinetobacter baumannii	Acinetobacter phage vB_Aba_ZC3	virus
2	Acinetobacter_phage_Ab31	OR045355	Obolenskvirus	virulent	0.87	1	high-confidence	superkingdom:Viruses;clade:Duplodnaviria;kingdom:Heunggongvirae;phylum:Uroviricota;class:Caudoviricetes;genus:Obolenskvirus	1.00;1.00;1.00;1.00;1.00;1.00;0.86	known_genus	Y	1	species:Acinetobacter sp. FDAARGOS_495	1	CRISPR-based (DB)	d__Bacteria;p__Proteobacteria;c__Gammaproteobacteria;o__Pseudomonadales;f__Moraxellaceae;g__Acinetobacter;s__Acinetobacter sp. FDAARGOS_495	d__Bacteria;p__Pseudomonadota;c__Gammaproteobacteria;o__Pseudomonadales;f__Moraxellaceae;g__Acinetobacter;s__Acinetobacter baumannii	Acinetobacter phage Ab31	virus
2	Acinetobacter_phage_Ab59	OR045357	Obolenskvirus	virulent	0.88	1	high-confidence	superkingdom:Viruses;clade:Duplodnaviria;kingdom:Heunggongvirae;phylum:Uroviricota;class:Caudoviricetes;genus:Obolenskvirus	1.00;1.00;1.00;1.00;1.00;1.00;0.86	known_genus	Y	1	species:Acinetobacter sp. FDAARGOS_495	1	CRISPR-based (DB)	d__Bacteria;p__Proteobacteria;c__Gammaproteobacteria;o__Pseudomonadales;f__Moraxellaceae;g__Acinetobacter;s__Acinetobacter sp. FDAARGOS_495	d__Bacteria;p__Pseudomonadota;c__Gammaproteobacteria;o__Pseudomonadales;f__Moraxellaceae;g__Acinetobacter;s__Acinetobacter baumannii	Acinetobacter phage Ab59	virus
2	Acinetobacter_phage_Ab65	OR045358	Obolenskvirus	virulent	0.82	1	high-confidence	superkingdom:Viruses;clade:Duplodnaviria;kingdom:Heunggongvirae;phylum:Uroviricota;class:Caudoviricetes;genus:Obolenskvirus	1.00;1.00;1.00;1.00;1.00;1.00;0.86	known_genus	Y	1	species:Acinetobacter sp. FDAARGOS_495	1	CRISPR-based (DB)	d__Bacteria;p__Proteobacteria;c__Gammaproteobacteria;o__Pseudomonadales;f__Moraxellaceae;g__Acinetobacter;s__Acinetobacter sp. FDAARGOS_495	d__Bacteria;p__Pseudomonadota;c__Gammaproteobacteria;o__Pseudomonadales;f__Moraxellaceae;g__Acinetobacter;s__Acinetobacter baumannii	Acinetobacter phage Ab65	virus
2	Acinetobacter_phage_vB_AbaM_fThrA	PP171454	Obolenskvirus	virulent	0.85	1	high-confidence	superkingdom:Viruses;clade:Duplodnaviria;kingdom:Heunggongvirae;phylum:Uroviricota;class:Caudoviricetes;genus:Obolenskvirus	1.00;1.00;1.00;1.00;1.00;1.00;0.90	known_genus	Y	1	species:Acinetobacter sp. FDAARGOS_495	1	CRISPR-based (DB)	d__Bacteria;p__Proteobacteria;c__Gammaproteobacteria;o__Pseudomonadales;f__Moraxellaceae;g__Acinetobacter;s__Acinetobacter sp. FDAARGOS_495	d__Bacteria;p__Pseudomonadota;c__Gammaproteobacteria;o__Pseudomonadales;f__Moraxellaceae;g__Acinetobacter;s__Acinetobacter baumannii	Acinetobacter phage vB_AbaM_fThrA	virus
2	Acinetobacter_phage_vB_Ab_01_KEN_01	PP841127	Obolenskvirus	virulent	0.93	1	high-confidence	superkingdom:Viruses;clade:Duplodnaviria;kingdom:Heunggongvirae;phylum:Uroviricota;class:Caudoviricetes;genus:Obolenskvirus	1.00;1.00;1.00;1.00;1.00;1.00;0.92	known_genus	Y	1	species:Acinetobacter sp. FDAARGOS_495	1	CRISPR-based (DB)	d__Bacteria;p__Proteobacteria;c__Gammaproteobacteria;o__Pseudomonadales;f__Moraxellaceae;g__Acinetobacter;s__Acinetobacter sp. FDAARGOS_495	d__Bacteria;p__Pseudomonadota;c__Gammaproteobacteria;o__Pseudomonadales;f__Moraxellaceae;g__Acinetobacter;s__Acinetobacter baumannii	Acinetobacter phage vB_Ab_01_KEN_01	virus
2	Acinetobacter_phage_vB_Ab_01_KEN_02	PP841129	Obolenskvirus	virulent	0.93	1	high-confidence	superkingdom:Viruses;clade:Duplodnaviria;kingdom:Heunggongvirae;phylum:Uroviricota;class:Caudoviricetes;genus:Obolenskvirus	1.00;1.00;1.00;1.00;1.00;1.00;0.92	known_genus	Y	1	species:Acinetobacter sp. FDAARGOS_495	1	CRISPR-based (DB)	d__Bacteria;p__Proteobacteria;c__Gammaproteobacteria;o__Pseudomonadales;f__Moraxellaceae;g__Acinetobacter;s__Acinetobacter sp. FDAARGOS_495	d__Bacteria;p__Pseudomonadota;c__Gammaproteobacteria;o__Pseudomonadales;f__Moraxellaceae;g__Acinetobacter;s__Acinetobacter baumannii	Acinetobacter phage vB_Ab_01_KEN_02	virus
2	Acinetobacter_phage_vB_AbaM_AB3P2	OR526523	Obolenskvirus	virulent	0.83	1	high-confidence	superkingdom:Viruses;clade:Duplodnaviria;kingdom:Heunggongvirae;phylum:Uroviricota;class:Caudoviricetes;genus:Obolenskvirus	1.00;1.00;1.00;1.00;1.00;1.00;0.93	known_genus	Y	1	species:Acinetobacter sp. FDAARGOS_495	1	CRISPR-based (DB)	d__Bacteria;p__Proteobacteria;c__Gammaproteobacteria;o__Pseudomonadales;f__Moraxellaceae;g__Acinetobacter;s__Acinetobacter sp. FDAARGOS_495	d__Bacteria;p__Pseudomonadota;c__Gammaproteobacteria;o__Pseudomonadales;f__Moraxellaceae;g__Acinetobacter;s__Acinetobacter baumannii	Acinetobacter phage vB_AbaM_AB3P2	virus
2	Acinetobacter_phage_Cato	OM471864	Obolenskvirus	virulent	0.89	1	high-confidence	superkingdom:Viruses;clade:Duplodnaviria;kingdom:Heunggongvirae;phylum:Uroviricota;class:Caudoviricetes;genus:Obolenskvirus	1.00;1.00;1.00;1.00;1.00;1.00;0.96	known_genus	Y	1	species:Acinetobacter sp. FDAARGOS_495	1	CRISPR-based (DB)	d__Bacteria;p__Proteobacteria;c__Gammaproteobacteria;o__Pseudomonadales;f__Moraxellaceae;g__Acinetobacter;s__Acinetobacter sp. FDAARGOS_495	d__Bacteria;p__Pseudomonadota;c__Gammaproteobacteria;o__Pseudomonadales;f__Moraxellaceae;g__Acinetobacter;s__Acinetobacter baumannii	Acinetobacter phage Cato	virus
2	Acinetobacter_phage_vB_Aba_QH4	PQ227708	Obolenskvirus	virulent	0.83	1	high-confidence	superkingdom:Viruses;clade:Duplodnaviria;kingdom:Heunggongvirae;phylum:Uroviricota;class:Caudoviricetes;genus:Obolenskvirus	1.00;1.00;1.00;1.00;1.00;1.00;0.85	known_genus	Y	1	species:Acinetobacter sp. FDAARGOS_495	1	CRISPR-based (DB)	d__Bacteria;p__Proteobacteria;c__Gammaproteobacteria;o__Pseudomonadales;f__Moraxellaceae;g__Acinetobacter;s__Acinetobacter sp. FDAARGOS_495	d__Bacteria;p__Pseudomonadota;c__Gammaproteobacteria;o__Pseudomonadales;f__Moraxellaceae;g__Acinetobacter;s__Acinetobacter baumannii	Acinetobacter phage vB_Aba_QH4	virus
2	Acinetobacter_phage_Scipio	ON036883	Obolenskvirus	virulent	0.87	1	high-confidence	superkingdom:Viruses;clade:Duplodnaviria;kingdom:Heunggongvirae;phylum:Uroviricota;class:Caudoviricetes;genus:Obolenskvirus	1.00;1.00;1.00;1.00;1.00;1.00;0.94	known_genus	Y	1	species:Acinetobacter sp. FDAARGOS_495	1	CRISPR-based (DB)	d__Bacteria;p__Proteobacteria;c__Gammaproteobacteria;o__Pseudomonadales;f__Moraxellaceae;g__Acinetobacter;s__Acinetobacter sp. FDAARGOS_495	d__Bacteria;p__Pseudomonadota;c__Gammaproteobacteria;o__Pseudomonadales;f__Moraxellaceae;g__Acinetobacter;s__Acinetobacter baumannii	Acinetobacter phage Scipio	virus
2	Acinetobacter_phage_vB_AbaM_BP10	OP585104	Obolenskvirus	virulent	0.84	1	high-confidence	superkingdom:Viruses;clade:Duplodnaviria;kingdom:Heunggongvirae;phylum:Uroviricota;class:Caudoviricetes;genus:Obolenskvirus	1.00;1.00;1.00;1.00;1.00;1.00;0.95	known_genus	Y	1	species:Acinetobacter sp. FDAARGOS_495	1	CRISPR-based (DB)	d__Bacteria;p__Proteobacteria;c__Gammaproteobacteria;o__Pseudomonadales;f__Moraxellaceae;g__Acinetobacter;s__Acinetobacter sp. FDAARGOS_495	d__Bacteria;p__Pseudomonadota;c__Gammaproteobacteria;o__Pseudomonadales;f__Moraxellaceae;g__Acinetobacter;s__Acinetobacter baumannii	Acinetobacter phage vB_AbaM_BP10	virus
2	Acinetobacter_phage_Brutus	ON036882	Obolenskvirus	virulent	0.87	1	high-confidence	superkingdom:Viruses;clade:Duplodnaviria;kingdom:Heunggongvirae;phylum:Uroviricota;class:Caudoviricetes;genus:Obolenskvirus	1.00;1.00;1.00;1.00;1.00;1.00;0.91	known_genus	Y	1	species:Acinetobacter sp. FDAARGOS_495	1	CRISPR-based (DB)	d__Bacteria;p__Proteobacteria;c__Gammaproteobacteria;o__Pseudomonadales;f__Moraxellaceae;g__Acinetobacter;s__Acinetobacter sp. FDAARGOS_495	d__Bacteria;p__Pseudomonadota;c__Gammaproteobacteria;o__Pseudomonadales;f__Moraxellaceae;g__Acinetobacter;s__Acinetobacter baumannii	Acinetobacter phage Brutus	virus
2	Acinetobacter_phage_AB1	HM368260	Obolenskvirus	virulent	1	1	high-confidence	superkingdom:Viruses;clade:Duplodnaviria;kingdom:Heunggongvirae;phylum:Uroviricota;class:Caudoviricetes;genus:Obolenskvirus	1.00;1.00;1.00;1.00;1.00;1.00;0.97	known_genus	Y	1	species:Acinetobacter sp. FDAARGOS_495	1	CRISPR-based (DB)	d__Bacteria;p__Proteobacteria;c__Gammaproteobacteria;o__Pseudomonadales;f__Moraxellaceae;g__Acinetobacter;s__Acinetobacter sp. FDAARGOS_495	d__Bacteria;p__Pseudomonadota;c__Gammaproteobacteria;o__Pseudomonadales;f__Moraxellaceae;g__Acinetobacter;s__Acinetobacter baumannii	Acinetobacter phage AB1	virus
2	Acinetobacter_phage_vB_AbaM-SPB	PP977194	Obolenskvirus	virulent	0.84	1	high-confidence	superkingdom:Viruses;clade:Duplodnaviria;kingdom:Heunggongvirae;phylum:Uroviricota;class:Caudoviricetes;genus:Obolenskvirus	1.00;1.00;1.00;1.00;1.00;1.00;0.92	known_genus	Y	1	species:Acinetobacter sp. FDAARGOS_495	1	CRISPR-based (DB)	d__Bacteria;p__Proteobacteria;c__Gammaproteobacteria;o__Pseudomonadales;f__Moraxellaceae;g__Acinetobacter;s__Acinetobacter sp. FDAARGOS_495	d__Bacteria;p__Pseudomonadota;c__Gammaproteobacteria;o__Pseudomonadales;f__Moraxellaceae;g__Acinetobacter;s__Acinetobacter baumannii	Acinetobacter phage vB_AbaM-SPB	virus
2	Acinetobacter_phage_AP22	HE806280	Obolenskvirus	virulent	1	1	high-confidence	superkingdom:Viruses;clade:Duplodnaviria;kingdom:Heunggongvirae;phylum:Uroviricota;class:Caudoviricetes;genus:Obolenskvirus	1.00;1.00;1.00;1.00;1.00;1.00;0.97	known_genus	Y	1	species:Acinetobacter sp. FDAARGOS_495	1	CRISPR-based (DB)	d__Bacteria;p__Proteobacteria;c__Gammaproteobacteria;o__Pseudomonadales;f__Moraxellaceae;g__Acinetobacter;s__Acinetobacter sp. FDAARGOS_495	d__Bacteria;p__Pseudomonadota;c__Gammaproteobacteria;o__Pseudomonadales;f__Moraxellaceae;g__Acinetobacter;s__Acinetobacter baumannii	Acinetobacter phage AP22	virus
2	Acinetobacter_phage_NL	OR665531	Obolenskvirus	virulent	0.83	1	high-confidence	superkingdom:Viruses;clade:Duplodnaviria;kingdom:Heunggongvirae;phylum:Uroviricota;class:Caudoviricetes;genus:Obolenskvirus	1.00;1.00;1.00;1.00;1.00;1.00;0.86	known_genus	Y	1	species:Acinetobacter sp. FDAARGOS_495	1	CRISPR-based (DB)	d__Bacteria;p__Proteobacteria;c__Gammaproteobacteria;o__Pseudomonadales;f__Moraxellaceae;g__Acinetobacter;s__Acinetobacter sp. FDAARGOS_495	d__Bacteria;p__Pseudomonadota;c__Gammaproteobacteria;o__Pseudomonadales;f__Moraxellaceae;g__Acinetobacter;s__Acinetobacter baumannii	Acinetobacter phage NL	virus
2	Acinetobacter_phage_SR	OR665530	Obolenskvirus	virulent	0.85	1	high-confidence	superkingdom:Viruses;clade:Duplodnaviria;kingdom:Heunggongvirae;phylum:Uroviricota;class:Caudoviricetes;genus:Obolenskvirus	1.00;1.00;1.00;1.00;1.00;1.00;0.87	known_genus	Y	1	species:Acinetobacter sp. FDAARGOS_495	1	CRISPR-based (DB)	d__Bacteria;p__Proteobacteria;c__Gammaproteobacteria;o__Pseudomonadales;f__Moraxellaceae;g__Acinetobacter;s__Acinetobacter sp. FDAARGOS_495	d__Bacteria;p__Pseudomonadota;c__Gammaproteobacteria;o__Pseudomonadales;f__Moraxellaceae;g__Acinetobacter;s__Acinetobacter baumannii	Acinetobacter phage SR	virus
2	Acinetobacter_phage_vB_AbM_WUPSU	OL743187	Obolenskvirus	virulent	0.75	1	high-confidence	superkingdom:Viruses;clade:Duplodnaviria;kingdom:Heunggongvirae;phylum:Uroviricota;class:Caudoviricetes;genus:Obolenskvirus	1.00;1.00;1.00;1.00;1.00;1.00;0.96	known_genus	Y	1	species:Acinetobacter sp. FDAARGOS_495	1	CRISPR-based (DB)	d__Bacteria;p__Proteobacteria;c__Gammaproteobacteria;o__Pseudomonadales;f__Moraxellaceae;g__Acinetobacter;s__Acinetobacter sp. FDAARGOS_495	d__Bacteria;p__Pseudomonadota;c__Gammaproteobacteria;o__Pseudomonadales;f__Moraxellaceae;g__Acinetobacter;s__Acinetobacter baumannii	Acinetobacter phage vB_AbM_WUPSU	virus
2	Acinetobacter_phage_Abp95	MZ618622	Obolenskvirus	virulent	0.86	1	high-confidence	superkingdom:Viruses;clade:Duplodnaviria;kingdom:Heunggongvirae;phylum:Uroviricota;class:Caudoviricetes;genus:Obolenskvirus	1.00;1.00;1.00;1.00;1.00;1.00;0.88	known_genus	Y	1	species:Acinetobacter sp. FDAARGOS_495	1	CRISPR-based (DB)	d__Bacteria;p__Proteobacteria;c__Gammaproteobacteria;o__Pseudomonadales;f__Moraxellaceae;g__Acinetobacter;s__Acinetobacter sp. FDAARGOS_495	d__Bacteria;p__Pseudomonadota;c__Gammaproteobacteria;o__Pseudomonadales;f__Moraxellaceae;g__Acinetobacter;s__Acinetobacter baumannii	Acinetobacter phage Abp95	virus
2	Acinetobacter_phage_VB_AB_Acb75	PP717790	Obolenskvirus	virulent	0.89	1	high-confidence	superkingdom:Viruses;clade:Duplodnaviria;kingdom:Heunggongvirae;phylum:Uroviricota;class:Caudoviricetes;genus:Obolenskvirus	1.00;1.00;1.00;1.00;1.00;1.00;0.90	known_genus	Y	1	species:Acinetobacter sp. FDAARGOS_495	1	CRISPR-based (DB)	d__Bacteria;p__Proteobacteria;c__Gammaproteobacteria;o__Pseudomonadales;f__Moraxellaceae;g__Acinetobacter;s__Acinetobacter sp. FDAARGOS_495	d__Bacteria;p__Pseudomonadota;c__Gammaproteobacteria;o__Pseudomonadales;f__Moraxellaceae;g__Acinetobacter;s__Acinetobacter baumannii	Acinetobacter phage VB_AB_Acb75	virus
3	Acinetobacter_phage_Meroveus	MT741943	Lazarusvirus	virulent	1	1	high-confidence	superkingdom:Viruses;clade:Duplodnaviria;kingdom:Heunggongvirae;phylum:Uroviricota;class:Caudoviricetes;family:Straboviridae;subfamily:Twarogvirinae;genus:Lazarusvirus	1.00;1.00;1.00;1.00;1.00;1.00;1.00;1.00;0.66	known_genus	Y	1	species:Streptobacillus moniliformis	0.96	CRISPR-based (DB)	d__Bacteria;p__Fusobacteria;c__Fusobacteriia;o__Fusobacteriales;f__Leptotrichiaceae;g__Streptobacillus;s__Streptobacillus moniliformis	d__Bacteria;p__Fusobacteriota;c__Fusobacteriia;o__Fusobacteriales;f__Leptotrichiaceae;g__Streptobacillus;s__Streptobacillus moniliformis	Acinetobacter phage Meroveus	virus
3	Acinetobacter_phage_Octan	MT409116	Lazarusvirus	virulent	1	1	high-confidence	superkingdom:Viruses;clade:Duplodnaviria;kingdom:Heunggongvirae;phylum:Uroviricota;class:Caudoviricetes;family:Straboviridae;subfamily:Twarogvirinae;genus:Lazarusvirus	1.00;1.00;1.00;1.00;1.00;1.00;1.00;1.00;0.65	known_genus	Y	1	species:Streptobacillus moniliformis	0.96	CRISPR-based (DB)	d__Bacteria;p__Fusobacteria;c__Fusobacteriia;o__Fusobacteriales;f__Leptotrichiaceae;g__Streptobacillus;s__Streptobacillus moniliformis	d__Bacteria;p__Fusobacteriota;c__Fusobacteriia;o__Fusobacteriales;f__Leptotrichiaceae;g__Streptobacillus;s__Streptobacillus moniliformis	Acinetobacter phage Octan	virus
3	Acinetobacter_phage_vB_AbaM_Kimel	MN732883	Lazarusvirus	virulent	1	1	high-confidence	superkingdom:Viruses;clade:Duplodnaviria;kingdom:Heunggongvirae;phylum:Uroviricota;class:Caudoviricetes;family:Straboviridae;subfamily:Twarogvirinae;genus:Lazarusvirus	1.00;1.00;1.00;1.00;1.00;1.00;1.00;1.00;0.67	known_genus	Y	1	species:Streptobacillus moniliformis	0.96	CRISPR-based (DB)	d__Bacteria;p__Fusobacteria;c__Fusobacteriia;o__Fusobacteriales;f__Leptotrichiaceae;g__Streptobacillus;s__Streptobacillus moniliformis	d__Bacteria;p__Fusobacteriota;c__Fusobacteriia;o__Fusobacteriales;f__Leptotrichiaceae;g__Streptobacillus;s__Streptobacillus moniliformis	Acinetobacter phage vB_AbaM_Kimel	virus
3	Acinetobacter_phage_Stupor	MN662249	Lazarusvirus	virulent	1	1	high-confidence	superkingdom:Viruses;clade:Duplodnaviria;kingdom:Heunggongvirae;phylum:Uroviricota;class:Caudoviricetes;family:Straboviridae;subfamily:Twarogvirinae;genus:Lazarusvirus	1.00;1.00;1.00;1.00;1.00;1.00;1.00;1.00;0.65	known_genus	Y	1	species:Streptobacillus moniliformis	0.96	CRISPR-based (DB)	d__Bacteria;p__Fusobacteria;c__Fusobacteriia;o__Fusobacteriales;f__Leptotrichiaceae;g__Streptobacillus;s__Streptobacillus moniliformis	d__Bacteria;p__Fusobacteriota;c__Fusobacteriia;o__Fusobacteriales;f__Leptotrichiaceae;g__Streptobacillus;s__Streptobacillus moniliformis	Acinetobacter phage Stupor	virus
3	Acinetobacter_phage_Abraxas	MT385367	Lazarusvirus	virulent	1	1	high-confidence	superkingdom:Viruses;clade:Duplodnaviria;kingdom:Heunggongvirae;phylum:Uroviricota;class:Caudoviricetes;family:Straboviridae;subfamily:Twarogvirinae;genus:Lazarusvirus	1.00;1.00;1.00;1.00;1.00;1.00;1.00;1.00;0.68	known_genus	Y	1	species:Streptobacillus moniliformis	0.96	CRISPR-based (DB)	d__Bacteria;p__Fusobacteria;c__Fusobacteriia;o__Fusobacteriales;f__Leptotrichiaceae;g__Streptobacillus;s__Streptobacillus moniliformis	d__Bacteria;p__Fusobacteriota;c__Fusobacteriia;o__Fusobacteriales;f__Leptotrichiaceae;g__Streptobacillus;s__Streptobacillus moniliformis	Acinetobacter phage Abraxas	virus
3	Acinetobacter_phage_vB_AbaM_Konradin	MN648195	Lazarusvirus	virulent	1	1	high-confidence	superkingdom:Viruses;clade:Duplodnaviria;kingdom:Heunggongvirae;phylum:Uroviricota;class:Caudoviricetes;family:Straboviridae;subfamily:Twarogvirinae;genus:Lazarusvirus	1.00;1.00;1.00;1.00;1.00;1.00;1.00;1.00;0.67	known_genus	Y	1	species:Streptobacillus moniliformis	0.96	CRISPR-based (DB)	d__Bacteria;p__Fusobacteria;c__Fusobacteriia;o__Fusobacteriales;f__Leptotrichiaceae;g__Streptobacillus;s__Streptobacillus moniliformis	d__Bacteria;p__Fusobacteriota;c__Fusobacteriia;o__Fusobacteriales;f__Leptotrichiaceae;g__Streptobacillus;s__Streptobacillus moniliformis	Acinetobacter phage vB_AbaM_Konradin	virus
3	Acinetobacter_phage_vB_AbaM_DP45	OP585103	Lazarusvirus	virulent	1	1	high-confidence	superkingdom:Viruses;clade:Duplodnaviria;kingdom:Heunggongvirae;phylum:Uroviricota;class:Caudoviricetes;family:Straboviridae;subfamily:Twarogvirinae;genus:Lazarusvirus	1.00;1.00;1.00;1.00;1.00;1.00;1.00;1.00;0.65	known_genus	Y	1	species:Streptobacillus moniliformis	0.96	CRISPR-based (DB)	d__Bacteria;p__Fusobacteria;c__Fusobacteriia;o__Fusobacteriales;f__Leptotrichiaceae;g__Streptobacillus;s__Streptobacillus moniliformis	d__Bacteria;p__Fusobacteriota;c__Fusobacteriia;o__Fusobacteriales;f__Leptotrichiaceae;g__Streptobacillus;s__Streptobacillus moniliformis	Acinetobacter phage vB_AbaM_DP45	virus
3	Acinetobacter_phage_AM101	MH165274	Lazarusvirus	virulent	1	1	high-confidence	superkingdom:Viruses;clade:Duplodnaviria;kingdom:Heunggongvirae;phylum:Uroviricota;class:Caudoviricetes;family:Straboviridae;subfamily:Twarogvirinae;genus:Lazarusvirus	1.00;1.00;1.00;1.00;1.00;1.00;1.00;1.00;0.65	known_genus	Y	1	species:Streptobacillus moniliformis	0.96	CRISPR-based (DB)	d__Bacteria;p__Fusobacteria;c__Fusobacteriia;o__Fusobacteriales;f__Leptotrichiaceae;g__Streptobacillus;s__Streptobacillus moniliformis	d__Bacteria;p__Fusobacteriota;c__Fusobacteriia;o__Fusobacteriales;f__Leptotrichiaceae;g__Streptobacillus;s__Streptobacillus moniliformis	Acinetobacter phage AM101	virus
3	Acinetobacter_phage_vB_AbaM_DLP1	OP946501	Lazarusvirus	virulent	1	1	high-confidence	superkingdom:Viruses;clade:Duplodnaviria;kingdom:Heunggongvirae;phylum:Uroviricota;class:Caudoviricetes;family:Straboviridae;subfamily:Twarogvirinae;genus:Lazarusvirus	1.00;1.00;1.00;1.00;1.00;1.00;1.00;1.00;0.64	known_genus	Y	1	species:Streptobacillus moniliformis	0.96	CRISPR-based (DB)	d__Bacteria;p__Fusobacteria;c__Fusobacteriia;o__Fusobacteriales;f__Leptotrichiaceae;g__Streptobacillus;s__Streptobacillus moniliformis	d__Bacteria;p__Fusobacteriota;c__Fusobacteriia;o__Fusobacteriales;f__Leptotrichiaceae;g__Streptobacillus;s__Streptobacillus moniliformis	Acinetobacter phage vB_AbaM_DLP1	virus
3	Acinetobacter_phage_PhaR5	OL763420	Lazarusvirus	virulent	1	1	high-confidence	superkingdom:Viruses;clade:Duplodnaviria;kingdom:Heunggongvirae;phylum:Uroviricota;class:Caudoviricetes;family:Straboviridae;subfamily:Twarogvirinae;genus:Lazarusvirus	1.00;1.00;1.00;1.00;1.00;1.00;1.00;1.00;0.61	known_genus	Y	1	species:Streptobacillus moniliformis	0.96	CRISPR-based (DB)	d__Bacteria;p__Fusobacteria;c__Fusobacteriia;o__Fusobacteriales;f__Leptotrichiaceae;g__Streptobacillus;s__Streptobacillus moniliformis	d__Bacteria;p__Fusobacteriota;c__Fusobacteriia;o__Fusobacteriales;f__Leptotrichiaceae;g__Streptobacillus;s__Streptobacillus moniliformis	Acinetobacter phage PhaR5	virus
3	Acinetobacter_phage_vB_AbaM_DLP2	OP946502	Lazarusvirus	virulent	1	1	high-confidence	superkingdom:Viruses;clade:Duplodnaviria;kingdom:Heunggongvirae;phylum:Uroviricota;class:Caudoviricetes;family:Straboviridae;subfamily:Twarogvirinae;genus:Lazarusvirus	1.00;1.00;1.00;1.00;1.00;1.00;1.00;1.00;0.62	known_genus	Y	1	species:Streptobacillus moniliformis	0.96	CRISPR-based (DB)	d__Bacteria;p__Fusobacteria;c__Fusobacteriia;o__Fusobacteriales;f__Leptotrichiaceae;g__Streptobacillus;s__Streptobacillus moniliformis	d__Bacteria;p__Fusobacteriota;c__Fusobacteriia;o__Fusobacteriales;f__Leptotrichiaceae;g__Streptobacillus;s__Streptobacillus moniliformis	Acinetobacter phage vB_AbaM_DLP2	virus
3	Acinetobacter_phage_vB_AbaM_Berthold	MN709128	Lazarusvirus	virulent	1	1	high-confidence	superkingdom:Viruses;clade:Duplodnaviria;kingdom:Heunggongvirae;phylum:Uroviricota;class:Caudoviricetes;family:Straboviridae;subfamily:Twarogvirinae;genus:Lazarusvirus	1.00;1.00;1.00;1.00;1.00;1.00;1.00;0.99;0.68	known_genus	Y	1	species:Streptobacillus moniliformis	0.96	CRISPR-based (DB)	d__Bacteria;p__Fusobacteria;c__Fusobacteriia;o__Fusobacteriales;f__Leptotrichiaceae;g__Streptobacillus;s__Streptobacillus moniliformis	d__Bacteria;p__Fusobacteriota;c__Fusobacteriia;o__Fusobacteriales;f__Leptotrichiaceae;g__Streptobacillus;s__Streptobacillus moniliformis	Acinetobacter phage vB_AbaM_Berthold	virus
3	Acinetobacter_phage_AB-Navy1	OL770258	Lazarusvirus	virulent	1	1	high-confidence	superkingdom:Viruses;clade:Duplodnaviria;kingdom:Heunggongvirae;phylum:Uroviricota;class:Caudoviricetes;family:Straboviridae;subfamily:Twarogvirinae;genus:Lazarusvirus	1.00;1.00;1.00;1.00;1.00;1.00;1.00;1.00;0.67	known_genus	Y	1	species:Streptobacillus moniliformis	0.96	CRISPR-based (DB)	d__Bacteria;p__Fusobacteria;c__Fusobacteriia;o__Fusobacteriales;f__Leptotrichiaceae;g__Streptobacillus;s__Streptobacillus moniliformis	d__Bacteria;p__Fusobacteriota;c__Fusobacteriia;o__Fusobacteriales;f__Leptotrichiaceae;g__Streptobacillus;s__Streptobacillus moniliformis	Acinetobacter phage AB-Navy1	virus
3	Acinetobacter_phage_AB-Navy97	OL770261	Lazarusvirus	virulent	1	1	high-confidence	superkingdom:Viruses;clade:Duplodnaviria;kingdom:Heunggongvirae;phylum:Uroviricota;class:Caudoviricetes;family:Straboviridae;subfamily:Twarogvirinae;genus:Lazarusvirus	1.00;1.00;1.00;1.00;1.00;1.00;1.00;1.00;0.67	known_genus	Y	1	species:Streptobacillus moniliformis	0.96	CRISPR-based (DB)	d__Bacteria;p__Fusobacteria;c__Fusobacteriia;o__Fusobacteriales;f__Leptotrichiaceae;g__Streptobacillus;s__Streptobacillus moniliformis	d__Bacteria;p__Fusobacteriota;c__Fusobacteriia;o__Fusobacteriales;f__Leptotrichiaceae;g__Streptobacillus;s__Streptobacillus moniliformis	Acinetobacter phage AB-Navy97	virus
3	Acinetobacter_phage_AB-Navy4	OL770259	Lazarusvirus	virulent	0.99	1	high-confidence	superkingdom:Viruses;clade:Duplodnaviria;kingdom:Heunggongvirae;phylum:Uroviricota;class:Caudoviricetes;family:Straboviridae;subfamily:Twarogvirinae;genus:Lazarusvirus	1.00;1.00;1.00;1.00;1.00;1.00;1.00;1.00;0.64	known_genus	Y	1	species:Streptobacillus moniliformis	0.96	CRISPR-based (DB)	d__Bacteria;p__Fusobacteria;c__Fusobacteriia;o__Fusobacteriales;f__Leptotrichiaceae;g__Streptobacillus;s__Streptobacillus moniliformis	d__Bacteria;p__Fusobacteriota;c__Fusobacteriia;o__Fusobacteriales;f__Leptotrichiaceae;g__Streptobacillus;s__Streptobacillus moniliformis	Acinetobacter phage AB-Navy4	virus
3	Acinetobacter_phage_vB_AbaM_Apostate	MN723850	Lazarusvirus	virulent	1	1	high-confidence	superkingdom:Viruses;clade:Duplodnaviria;kingdom:Heunggongvirae;phylum:Uroviricota;class:Caudoviricetes;family:Straboviridae;subfamily:Twarogvirinae;genus:Lazarusvirus	1.00;1.00;1.00;1.00;1.00;1.00;1.00;1.00;0.70	known_genus	Y	1	species:Streptobacillus moniliformis	0.96	CRISPR-based (DB)	d__Bacteria;p__Fusobacteria;c__Fusobacteriia;o__Fusobacteriales;f__Leptotrichiaceae;g__Streptobacillus;s__Streptobacillus moniliformis	d__Bacteria;p__Fusobacteriota;c__Fusobacteriia;o__Fusobacteriales;f__Leptotrichiaceae;g__Streptobacillus;s__Streptobacillus moniliformis	Acinetobacter phage vB_AbaM_Apostate	virus
3	Acinetobacter_phage_KARL-1	MH713599	Lazarusvirus	virulent	1	1	high-confidence	superkingdom:Viruses;clade:Duplodnaviria;kingdom:Heunggongvirae;phylum:Uroviricota;class:Caudoviricetes;family:Straboviridae;subfamily:Twarogvirinae;genus:Lazarusvirus	1.00;1.00;1.00;1.00;1.00;1.00;1.00;1.00;0.72	known_genus	Y	1	species:Streptobacillus moniliformis	0.96	CRISPR-based (DB)	d__Bacteria;p__Fusobacteria;c__Fusobacteriia;o__Fusobacteriales;f__Leptotrichiaceae;g__Streptobacillus;s__Streptobacillus moniliformis	d__Bacteria;p__Fusobacteriota;c__Fusobacteriia;o__Fusobacteriales;f__Leptotrichiaceae;g__Streptobacillus;s__Streptobacillus moniliformis	Acinetobacter phage KARL-1	virus
3	Acinetobacter_phage_Tonic_CPL00239	OR636104	Lazarusvirus	virulent	1	1	high-confidence	superkingdom:Viruses;clade:Duplodnaviria;kingdom:Heunggongvirae;phylum:Uroviricota;class:Caudoviricetes;family:Straboviridae;subfamily:Twarogvirinae;genus:Lazarusvirus	1.00;1.00;1.00;1.00;1.00;1.00;1.00;0.99;0.63	known_genus	Y	1	species:Streptobacillus moniliformis	0.96	CRISPR-based (DB)	d__Bacteria;p__Fusobacteria;c__Fusobacteriia;o__Fusobacteriales;f__Leptotrichiaceae;g__Streptobacillus;s__Streptobacillus moniliformis	d__Bacteria;p__Fusobacteriota;c__Fusobacteriia;o__Fusobacteriales;f__Leptotrichiaceae;g__Streptobacillus;s__Streptobacillus moniliformis	Acinetobacter phage Tonic CPL00239	virus
3	Acinetobacter_phage_vB_AbaM_Lazarus	MN782535	Lazarusvirus	virulent	1	1	high-confidence	superkingdom:Viruses;clade:Duplodnaviria;kingdom:Heunggongvirae;phylum:Uroviricota;class:Caudoviricetes;family:Straboviridae;subfamily:Twarogvirinae;genus:Lazarusvirus	1.00;1.00;1.00;1.00;1.00;1.00;1.00;1.00;0.69	known_genus	Y	1	species:Streptobacillus moniliformis	0.96	CRISPR-based (DB)	d__Bacteria;p__Fusobacteria;c__Fusobacteriia;o__Fusobacteriales;f__Leptotrichiaceae;g__Streptobacillus;s__Streptobacillus moniliformis	d__Bacteria;p__Fusobacteriota;c__Fusobacteriia;o__Fusobacteriales;f__Leptotrichiaceae;g__Streptobacillus;s__Streptobacillus moniliformis	Acinetobacter phage vB_AbaM_Lazarus	virus
3	Acinetobacter_phage_vB_AbaM_DLP3	PQ034586	Lazarusvirus	virulent	0.99	1	high-confidence	superkingdom:Viruses;clade:Duplodnaviria;kingdom:Heunggongvirae;phylum:Uroviricota;class:Caudoviricetes;family:Straboviridae;subfamily:Twarogvirinae;genus:Lazarusvirus	1.00;1.00;1.00;1.00;1.00;1.00;1.00;1.00;0.57	known_genus	Y	1	species:Streptobacillus moniliformis	0.96	CRISPR-based (DB)	d__Bacteria;p__Fusobacteria;c__Fusobacteriia;o__Fusobacteriales;f__Leptotrichiaceae;g__Streptobacillus;s__Streptobacillus moniliformis	d__Bacteria;p__Fusobacteriota;c__Fusobacteriia;o__Fusobacteriales;f__Leptotrichiaceae;g__Streptobacillus;s__Streptobacillus moniliformis	Acinetobacter phage vB_AbaM_DLP3	virus
3	Acinetobacter_phage_AC4	OL770262	Lazarusvirus	virulent	1	1	high-confidence	superkingdom:Viruses;clade:Duplodnaviria;kingdom:Heunggongvirae;phylum:Uroviricota;class:Caudoviricetes;family:Straboviridae;subfamily:Twarogvirinae;genus:Lazarusvirus	1.00;1.00;1.00;1.00;1.00;1.00;1.00;1.00;0.65	known_genus	Y	1	species:Streptobacillus moniliformis	0.96	CRISPR-based (DB)	d__Bacteria;p__Fusobacteria;c__Fusobacteriia;o__Fusobacteriales;f__Leptotrichiaceae;g__Streptobacillus;s__Streptobacillus moniliformis	d__Bacteria;p__Fusobacteriota;c__Fusobacteriia;o__Fusobacteriales;f__Leptotrichiaceae;g__Streptobacillus;s__Streptobacillus moniliformis	Acinetobacter phage AC4	virus
3	Acinetobacter_phage_Mokit	MW388002	Hadassahvirus	virulent	0.98	1	high-confidence	superkingdom:Viruses;clade:Duplodnaviria;kingdom:Heunggongvirae;phylum:Uroviricota;class:Caudoviricetes;family:Straboviridae;subfamily:Twarogvirinae;genus:Hadassahvirus	1.00;1.00;1.00;1.00;1.00;1.00;0.99;0.99;0.55	known_genus	Y	1	species:Streptobacillus moniliformis	0.96	CRISPR-based (DB)	d__Bacteria;p__Fusobacteria;c__Fusobacteriia;o__Fusobacteriales;f__Leptotrichiaceae;g__Streptobacillus;s__Streptobacillus moniliformis	d__Bacteria;p__Fusobacteriota;c__Fusobacteriia;o__Fusobacteriales;f__Leptotrichiaceae;g__Streptobacillus;s__Streptobacillus moniliformis	Acinetobacter phage Mokit	virus
3	Acinetobacter_phage_Minot	MW388001	Hadassahvirus	virulent	0.98	1	high-confidence	superkingdom:Viruses;clade:Duplodnaviria;kingdom:Heunggongvirae;phylum:Uroviricota;class:Caudoviricetes;family:Straboviridae;subfamily:Twarogvirinae;genus:Hadassahvirus	1.00;1.00;1.00;1.00;1.00;1.00;0.99;0.99;0.55	known_genus	Y	1	species:Streptobacillus moniliformis	0.96	CRISPR-based (DB)	d__Bacteria;p__Fusobacteria;c__Fusobacteriia;o__Fusobacteriales;f__Leptotrichiaceae;g__Streptobacillus;s__Streptobacillus moniliformis	d__Bacteria;p__Fusobacteriota;c__Fusobacteriia;o__Fusobacteriales;f__Leptotrichiaceae;g__Streptobacillus;s__Streptobacillus moniliformis	Acinetobacter phage Minot	virus
3	Acinetobacter_phage_Melin	MW388003	Hadassahvirus	virulent	0.99	1	high-confidence	superkingdom:Viruses;clade:Duplodnaviria;kingdom:Heunggongvirae;phylum:Uroviricota;class:Caudoviricetes;family:Straboviridae;subfamily:Twarogvirinae;genus:Hadassahvirus	1.00;1.00;1.00;1.00;1.00;1.00;0.99;0.99;0.55	known_genus	Y	1	species:Streptobacillus moniliformis	0.96	CRISPR-based (DB)	d__Bacteria;p__Fusobacteria;c__Fusobacteriia;o__Fusobacteriales;f__Leptotrichiaceae;g__Streptobacillus;s__Streptobacillus moniliformis	d__Bacteria;p__Fusobacteriota;c__Fusobacteriia;o__Fusobacteriales;f__Leptotrichiaceae;g__Streptobacillus;s__Streptobacillus moniliformis	Acinetobacter phage Melin	virus
3	Acinetobacter_phage_Maestro	MT949699	Hadassahvirus	virulent	0.99	1	high-confidence	superkingdom:Viruses;clade:Duplodnaviria;kingdom:Heunggongvirae;phylum:Uroviricota;class:Caudoviricetes;family:Straboviridae;subfamily:Twarogvirinae;genus:Hadassahvirus	1.00;1.00;1.00;1.00;1.00;1.00;0.99;0.98;0.55	known_genus	Y	1	species:Streptobacillus moniliformis	0.96	CRISPR-based (DB)	d__Bacteria;p__Fusobacteria;c__Fusobacteriia;o__Fusobacteriales;f__Leptotrichiaceae;g__Streptobacillus;s__Streptobacillus moniliformis	d__Bacteria;p__Fusobacteriota;c__Fusobacteriia;o__Fusobacteriales;f__Leptotrichiaceae;g__Streptobacillus;s__Streptobacillus moniliformis	Acinetobacter phage Maestro	virus
3	Acinetobacter_phage_Morttis	MW388004	Hadassahvirus	virulent	0.98	1	high-confidence	superkingdom:Viruses;clade:Duplodnaviria;kingdom:Heunggongvirae;phylum:Uroviricota;class:Caudoviricetes;family:Straboviridae;subfamily:Twarogvirinae;genus:Hadassahvirus	1.00;1.00;1.00;1.00;1.00;1.00;0.99;0.98;0.55	known_genus	Y	1	species:Streptobacillus moniliformis	0.96	CRISPR-based (DB)	d__Bacteria;p__Fusobacteria;c__Fusobacteriia;o__Fusobacteriales;f__Leptotrichiaceae;g__Streptobacillus;s__Streptobacillus moniliformis	d__Bacteria;p__Fusobacteriota;c__Fusobacteriia;o__Fusobacteriales;f__Leptotrichiaceae;g__Streptobacillus;s__Streptobacillus moniliformis	Acinetobacter phage Morttis	virus
3	Acinetobacter_phage_AbTZA1	MK278860	Hadassahvirus	virulent	1	1	high-confidence	superkingdom:Viruses;clade:Duplodnaviria;kingdom:Heunggongvirae;phylum:Uroviricota;class:Caudoviricetes;family:Straboviridae;subfamily:Twarogvirinae;genus:Hadassahvirus	1.00;1.00;1.00;1.00;1.00;1.00;1.00;1.00;0.60	known_genus	Y	1	species:Streptobacillus moniliformis	0.96	CRISPR-based (DB)	d__Bacteria;p__Fusobacteria;c__Fusobacteriia;o__Fusobacteriales;f__Leptotrichiaceae;g__Streptobacillus;s__Streptobacillus moniliformis	d__Bacteria;p__Fusobacteriota;c__Fusobacteriia;o__Fusobacteriales;f__Leptotrichiaceae;g__Streptobacillus;s__Streptobacillus moniliformis	Acinetobacter phage AbTZA1	virus
3	Acinetobacter_phage_AB-Navy71	OL770260	Hadassahvirus	virulent	0.99	1	high-confidence	superkingdom:Viruses;clade:Duplodnaviria;kingdom:Heunggongvirae;phylum:Uroviricota;class:Caudoviricetes;family:Straboviridae;subfamily:Twarogvirinae;genus:Hadassahvirus	1.00;1.00;1.00;1.00;1.00;1.00;1.00;1.00;0.57	known_genus	Y	1	species:Streptobacillus moniliformis	0.96	CRISPR-based (DB)	d__Bacteria;p__Fusobacteria;c__Fusobacteriia;o__Fusobacteriales;f__Leptotrichiaceae;g__Streptobacillus;s__Streptobacillus moniliformis	d__Bacteria;p__Fusobacteriota;c__Fusobacteriia;o__Fusobacteriales;f__Leptotrichiaceae;g__Streptobacillus;s__Streptobacillus moniliformis	Acinetobacter phage AB-Navy71	virus
3	Acinetobacter_phage_vB_AbaM_PhT2	MN864865	Hadassahvirus	virulent	1	1	high-confidence	superkingdom:Viruses;clade:Duplodnaviria;kingdom:Heunggongvirae;phylum:Uroviricota;class:Caudoviricetes;family:Straboviridae;subfamily:Twarogvirinae;genus:Hadassahvirus	1.00;1.00;1.00;1.00;1.00;1.00;1.00;0.99;0.62	known_genus	Y	1	species:Streptobacillus moniliformis	0.96	CRISPR-based (DB)	d__Bacteria;p__Fusobacteria;c__Fusobacteriia;o__Fusobacteriales;f__Leptotrichiaceae;g__Streptobacillus;s__Streptobacillus moniliformis	d__Bacteria;p__Fusobacteriota;c__Fusobacteriia;o__Fusobacteriales;f__Leptotrichiaceae;g__Streptobacillus;s__Streptobacillus moniliformis	Acinetobacter phage vB_AbaM_PhT2	virus
3	Acinetobacter_phage_vB_AbaSt_W16	PP174317	Zedzedvirus	virulent	1	1	high-confidence	superkingdom:Viruses;clade:Duplodnaviria;kingdom:Heunggongvirae;phylum:Uroviricota;class:Caudoviricetes;family:Straboviridae;subfamily:Twarogvirinae;genus:Zedzedvirus	1.00;1.00;1.00;1.00;1.00;1.00;1.00;0.99;0.92;0.92	known_genus	Y	1	species:Clostridium perfringens	0.91	CRISPR-based (DB)	d__Bacteria;p__Firmicutes;c__Clostridia;o__Clostridiales;f__Clostridiaceae;g__Clostridium;s__Clostridium perfringens	d__Bacteria;p__Bacillota_A;c__Clostridia;o__Clostridiales;f__Clostridiaceae;g__Sarcina;s__Sarcina perfringens	Acinetobacter phage vB_AbaSt_W16	virus
3	Acinetobacter_phage_ZZ1	HQ698922	Zedzedvirus	virulent	1	1	high-confidence	superkingdom:Viruses;clade:Duplodnaviria;kingdom:Heunggongvirae;phylum:Uroviricota;class:Caudoviricetes;family:Straboviridae;subfamily:Twarogvirinae;genus:Zedzedvirus	1.00;1.00;1.00;1.00;1.00;1.00;1.00;1.00;0.97;0.97	known_genus	Y	1	species:Clostridium perfringens	0.91	CRISPR-based (DB)	d__Bacteria;p__Firmicutes;c__Clostridia;o__Clostridiales;f__Clostridiaceae;g__Clostridium;s__Clostridium perfringens	d__Bacteria;p__Bacillota_A;c__Clostridia;o__Clostridiales;f__Clostridiaceae;g__Sarcina;s__Sarcina perfringens	Acinetobacter phage ZZ1	virus
3	Acinetobacter_phage_Henu6	MK240351	Zedzedvirus	virulent	0.99	1	high-confidence	superkingdom:Viruses;clade:Duplodnaviria;kingdom:Heunggongvirae;phylum:Uroviricota;class:Caudoviricetes;family:Straboviridae;subfamily:Twarogvirinae;genus:Zedzedvirus	1.00;1.00;1.00;1.00;1.00;1.00;1.00;0.99;0.94;0.94	known_genus	Y	1	species:Clostridium perfringens	0.91	CRISPR-based (DB)	d__Bacteria;p__Firmicutes;c__Clostridia;o__Clostridiales;f__Clostridiaceae;g__Clostridium;s__Clostridium perfringens	d__Bacteria;p__Bacillota_A;c__Clostridia;o__Clostridiales;f__Clostridiaceae;g__Sarcina;s__Sarcina perfringens	Acinetobacter phage Henu6	virus
3	Acinetobacter_phage_AB1I1M-1	OQ627712	N.A.	virulent	0.85	1	high-confidence	superkingdom:Viruses;clade:Duplodnaviria;kingdom:Heunggongvirae;phylum:Uroviricota;class:Caudoviricetes;family:Straboviridae;subfamily:Twarogvirinae	1.00;1.00;1.00;1.00;1.00;1.00;0.97;0.92	singleton	Y	1	-	0	-	-	-	Acinetobacter phage AB1I1M-1	virus
4	Acinetobacter_phage_vB_AbaS_Eva	PP236951	Vieuvirus	temperate	0.78	1	high-confidence	superkingdom:Viruses;clade:Duplodnaviria;kingdom:Heunggongvirae;phylum:Uroviricota;class:Caudoviricetes;genus:Vieuvirus	1.00;1.00;1.00;1.00;1.00;1.00;0.87	known_genus	Y	0.97	species:Acinetobacter baumannii	1	CRISPR-based (DB)	d__Bacteria;p__Proteobacteria;c__Gammaproteobacteria;o__Pseudomonadales;f__Moraxellaceae;g__Acinetobacter;s__Acinetobacter baumannii	Not found	Acinetobacter phage vB_AbaS_Eva	virus
4	Acinetobacter_phage_vB_AbaS_SA1	PP236949	Vieuvirus	temperate	0.78	1	high-confidence	superkingdom:Viruses;clade:Duplodnaviria;kingdom:Heunggongvirae;phylum:Uroviricota;class:Caudoviricetes;genus:Vieuvirus	1.00;1.00;1.00;1.00;1.00;1.00;0.87	known_genus	Y	0.97	species:Acinetobacter baumannii	1	CRISPR-based (DB)	d__Bacteria;p__Proteobacteria;c__Gammaproteobacteria;o__Pseudomonadales;f__Moraxellaceae;g__Acinetobacter;s__Acinetobacter baumannii	Not found	Acinetobacter phage vB_AbaS_SA1	virus
4	Acinetobacter_phage_vB_AbaS_Gln	PP294865	Vieuvirus	temperate	0.75	1	high-confidence	superkingdom:Viruses;clade:Duplodnaviria;kingdom:Heunggongvirae;phylum:Uroviricota;class:Caudoviricetes;genus:Vieuvirus	1.00;1.00;1.00;1.00;1.00;1.00;0.87	known_genus	Y	0.94	species:Acinetobacter baumannii	1	CRISPR-based (DB)	d__Bacteria;p__Proteobacteria;c__Gammaproteobacteria;o__Pseudomonadales;f__Moraxellaceae;g__Acinetobacter;s__Acinetobacter baumannii	Not found	Acinetobacter phage vB_AbaS_Gln	virus
4	Acinetobacter_phage_vB_AbaS_Ftm	PP236950	Vieuvirus	temperate	0.78	1	high-confidence	superkingdom:Viruses;clade:Duplodnaviria;kingdom:Heunggongvirae;phylum:Uroviricota;class:Caudoviricetes;genus:Vieuvirus	1.00;1.00;1.00;1.00;1.00;1.00;0.89	known_genus	Y	0.99	species:Acinetobacter baumannii	1	CRISPR-based (DB)	d__Bacteria;p__Proteobacteria;c__Gammaproteobacteria;o__Pseudomonadales;f__Moraxellaceae;g__Acinetobacter;s__Acinetobacter baumannii	Not found	Acinetobacter phage vB_AbaS_Ftm	virus
4	Acinetobacter_phage_BUCTT11	OR188766	Vieuvirus	temperate	0.86	1	high-confidence	superkingdom:Viruses;clade:Duplodnaviria;kingdom:Heunggongvirae;phylum:Uroviricota;class:Caudoviricetes;genus:Vieuvirus	1.00;1.00;1.00;1.00;1.00;1.00;0.99	known_genus	Y	0.9	species:Acinetobacter baumannii	1	CRISPR-based (DB)	d__Bacteria;p__Proteobacteria;c__Gammaproteobacteria;o__Pseudomonadales;f__Moraxellaceae;g__Acinetobacter;s__Acinetobacter baumannii	Not found	Acinetobacter phage BUCTT11	virus
4	Acinetobacter_phage_A2490_3	OR180313	Vieuvirus	temperate	0.9	1	high-confidence	superkingdom:Viruses;clade:Duplodnaviria;kingdom:Heunggongvirae;phylum:Uroviricota;class:Caudoviricetes;genus:Vieuvirus	1.00;1.00;1.00;1.00;1.00;1.00;0.97	known_genus	Y	0.99	species:Acinetobacter baumannii	1	CRISPR-based (DB)	d__Bacteria;p__Proteobacteria;c__Gammaproteobacteria;o__Pseudomonadales;f__Moraxellaceae;g__Acinetobacter;s__Acinetobacter baumannii	Not found	Acinetobacter phage A2490.3	virus
4	Acinetobacter_phage_A1626_2	OR180312	Vieuvirus	temperate	0.9	1	high-confidence	superkingdom:Viruses;clade:Duplodnaviria;kingdom:Heunggongvirae;phylum:Uroviricota;class:Caudoviricetes;genus:Vieuvirus	1.00;1.00;1.00;1.00;1.00;1.00;0.97	known_genus	Y	0.99	species:Acinetobacter baumannii	1	CRISPR-based (DB)	d__Bacteria;p__Proteobacteria;c__Gammaproteobacteria;o__Pseudomonadales;f__Moraxellaceae;g__Acinetobacter;s__Acinetobacter baumannii	Not found	Acinetobacter phage A1626.2	virus
4	Acinetobacter_phage_A3926_3	OR180314	Vieuvirus	temperate	0.9	1	high-confidence	superkingdom:Viruses;clade:Duplodnaviria;kingdom:Heunggongvirae;phylum:Uroviricota;class:Caudoviricetes;genus:Vieuvirus	1.00;1.00;1.00;1.00;1.00;1.00;0.97	known_genus	Y	0.98	species:Acinetobacter baumannii	1	CRISPR-based (DB)	d__Bacteria;p__Proteobacteria;c__Gammaproteobacteria;o__Pseudomonadales;f__Moraxellaceae;g__Acinetobacter;s__Acinetobacter baumannii	Not found	Acinetobacter phage A3926.3	virus
4	Acinetobacter_phage_YMC_09_02_B1251	JX403940	Vieuvirus	virulent	1	1	high-confidence	superkingdom:Viruses;clade:Duplodnaviria;kingdom:Heunggongvirae;phylum:Uroviricota;class:Caudoviricetes;genus:Vieuvirus	1.00;1.00;1.00;1.00;1.00;1.00;0.98	known_genus	Y	1	species:Acinetobacter baumannii	1	CRISPR-based (DB)	d__Bacteria;p__Proteobacteria;c__Gammaproteobacteria;o__Pseudomonadales;f__Moraxellaceae;g__Acinetobacter;s__Acinetobacter baumannii	Not found	Acinetobacter phage YMC/09/02/B1251	virus
4	Acinetobacter_phage_YC_06	ON391949	Vieuvirus	virulent	0.9	1	high-confidence	superkingdom:Viruses;clade:Duplodnaviria;kingdom:Heunggongvirae;phylum:Uroviricota;class:Caudoviricetes;genus:Vieuvirus	1.00;1.00;1.00;1.00;1.00;1.00;0.93	known_genus	Y	1	species:Acinetobacter baumannii	1	CRISPR-based (DB)	d__Bacteria;p__Proteobacteria;c__Gammaproteobacteria;o__Pseudomonadales;f__Moraxellaceae;g__Acinetobacter;s__Acinetobacter baumannii	Not found	Acinetobacter phage YC#06	virus
4	Acinetobacter_phage_Ab1656-2	MZ675741	Vieuvirus	temperate	0.68	1	high-confidence	superkingdom:Viruses;clade:Duplodnaviria;kingdom:Heunggongvirae;phylum:Uroviricota;class:Caudoviricetes;genus:Vieuvirus	1.00;1.00;1.00;1.00;1.00;1.00;0.96	known_genus	Y	0.83	species:Acinetobacter baumannii	1	CRISPR-based (DB)	d__Bacteria;p__Proteobacteria;c__Gammaproteobacteria;o__Pseudomonadales;f__Moraxellaceae;g__Acinetobacter;s__Acinetobacter baumannii	Not found	Acinetobacter phage Ab1656-2	virus
4	Acinetobacter_phage_phi5038-11551	PQ432288	Vieuvirus	temperate	0.72	1	high-confidence	superkingdom:Viruses;clade:Duplodnaviria;kingdom:Heunggongvirae;phylum:Uroviricota;class:Caudoviricetes;genus:Vieuvirus	1.00;1.00;1.00;1.00;1.00;1.00;0.84	known_genus	Y	0.98	species:Acinetobacter baumannii	1	CRISPR-based (DB)	d__Bacteria;p__Proteobacteria;c__Gammaproteobacteria;o__Pseudomonadales;f__Moraxellaceae;g__Acinetobacter;s__Acinetobacter baumannii	Not found	Acinetobacter phage phi5038-11551	virus
4	Acinetobacter_phage_phi5038-11536	PQ432286	Vieuvirus	virulent	0.7	1	high-confidence	superkingdom:Viruses;clade:Duplodnaviria;kingdom:Heunggongvirae;phylum:Uroviricota;class:Caudoviricetes;genus:Vieuvirus	1.00;1.00;1.00;1.00;1.00;1.00;0.88	known_genus	Y	0.93	species:Acinetobacter baumannii	1	CRISPR-based (DB)	d__Bacteria;p__Proteobacteria;c__Gammaproteobacteria;o__Pseudomonadales;f__Moraxellaceae;g__Acinetobacter;s__Acinetobacter baumannii	Not found	Acinetobacter phage phi5038-11536	virus
4	Acinetobacter_phage_phi11547	PQ432287	Vieuvirus	virulent	0.68	1	high-confidence	superkingdom:Viruses;clade:Duplodnaviria;kingdom:Heunggongvirae;phylum:Uroviricota;class:Caudoviricetes;genus:Vieuvirus	1.00;1.00;1.00;1.00;1.00;1.00;0.77	known_genus	Y	0.61	species:Acinetobacter baumannii	1	CRISPR-based (DB)	d__Bacteria;p__Proteobacteria;c__Gammaproteobacteria;o__Pseudomonadales;f__Moraxellaceae;g__Acinetobacter;s__Acinetobacter baumannii	Not found	Acinetobacter phage phi11547	virus
4	Acinetobacter_phage_phi4197	PQ432283	Vieuvirus	virulent	0.72	1	high-confidence	superkingdom:Viruses;clade:Duplodnaviria;kingdom:Heunggongvirae;phylum:Uroviricota;class:Caudoviricetes;genus:Vieuvirus	1.00;1.00;1.00;1.00;1.00;1.00;0.81	known_genus	Y	1	species:Acinetobacter baumannii	1	CRISPR-based (DB)	d__Bacteria;p__Proteobacteria;c__Gammaproteobacteria;o__Pseudomonadales;f__Moraxellaceae;g__Acinetobacter;s__Acinetobacter baumannii	Not found	Acinetobacter phage phi4197	virus
4	Acinetobacter_phage_phi5013-M2	PQ432285	Vieuvirus	virulent	0.7	1	high-confidence	superkingdom:Viruses;clade:Duplodnaviria;kingdom:Heunggongvirae;phylum:Uroviricota;class:Caudoviricetes;genus:Vieuvirus	1.00;1.00;1.00;1.00;1.00;1.00;0.86	known_genus	Y	1	species:Acinetobacter baumannii	1	CRISPR-based (DB)	d__Bacteria;p__Proteobacteria;c__Gammaproteobacteria;o__Pseudomonadales;f__Moraxellaceae;g__Acinetobacter;s__Acinetobacter baumannii	Not found	Acinetobacter phage phi5013-M2	virus
4	Acinetobacter_phage_Ab11510-phi	MT361972	Vieuvirus	temperate	0.73	1	high-confidence	superkingdom:Viruses;clade:Duplodnaviria;kingdom:Heunggongvirae;phylum:Uroviricota;class:Caudoviricetes;genus:Vieuvirus	1.00;1.00;1.00;1.00;1.00;1.00;0.85	known_genus	Y	1	species:Acinetobacter baumannii	1	CRISPR-based (DB)	d__Bacteria;p__Proteobacteria;c__Gammaproteobacteria;o__Pseudomonadales;f__Moraxellaceae;g__Acinetobacter;s__Acinetobacter baumannii	Not found	Acinetobacter phage Ab11510-phi	virus
4	Acinetobacter_phage_phi5013-M1	PQ432284	Vieuvirus	virulent	0.62	1	high-confidence	superkingdom:Viruses;clade:Duplodnaviria;kingdom:Heunggongvirae;phylum:Uroviricota;class:Caudoviricetes;genus:Vieuvirus	1.00;1.00;1.00;1.00;1.00;1.00;0.81	known_genus	Y	0.98	species:Acinetobacter baumannii	1	CRISPR-based (DB)	d__Bacteria;p__Proteobacteria;c__Gammaproteobacteria;o__Pseudomonadales;f__Moraxellaceae;g__Acinetobacter;s__Acinetobacter baumannii	Not found	Acinetobacter phage phi5013-M1	virus
4	Acinetobacter_phage_Acba_13	OQ101255	Vieuvirus	temperate	0.68	1	high-confidence	superkingdom:Viruses;clade:Duplodnaviria;kingdom:Heunggongvirae;phylum:Uroviricota;class:Caudoviricetes;genus:Vieuvirus	1.00;1.00;1.00;1.00;1.00;1.00;0.67	known_genus	Y	0.99	species:Acinetobacter baumannii	1	CRISPR-based (DB)	d__Bacteria;p__Proteobacteria;c__Gammaproteobacteria;o__Pseudomonadales;f__Moraxellaceae;g__Acinetobacter;s__Acinetobacter baumannii	Not found	Acinetobacter phage Acba_13	virus
4	Acinetobacter_phage_Acba_3	OQ101248	Vieuvirus	temperate	0.65	1	high-confidence	superkingdom:Viruses;clade:Duplodnaviria;kingdom:Heunggongvirae;phylum:Uroviricota;class:Caudoviricetes;genus:Vieuvirus	1.00;1.00;1.00;1.00;1.00;1.00;0.74	known_genus	Y	0.89	species:Acinetobacter baumannii	1	CRISPR-based (DB)	d__Bacteria;p__Proteobacteria;c__Gammaproteobacteria;o__Pseudomonadales;f__Moraxellaceae;g__Acinetobacter;s__Acinetobacter baumannii	Not found	Acinetobacter phage Acba_3	virus
4	Acinetobacter_phage_Acba_14	OQ101256	Vieuvirus	temperate	0.63	1	high-confidence	superkingdom:Viruses;clade:Duplodnaviria;kingdom:Heunggongvirae;phylum:Uroviricota;class:Caudoviricetes;genus:Vieuvirus	1.00;1.00;1.00;1.00;1.00;1.00;0.71	known_genus	Y	1	species:Acinetobacter baumannii	1	CRISPR-based (DB)	d__Bacteria;p__Proteobacteria;c__Gammaproteobacteria;o__Pseudomonadales;f__Moraxellaceae;g__Acinetobacter;s__Acinetobacter baumannii	Not found	Acinetobacter phage Acba_14	virus
4	Acinetobacter_phage_Acba_11	OQ101254	Vieuvirus	temperate	0.69	1	high-confidence	superkingdom:Viruses;clade:Duplodnaviria;kingdom:Heunggongvirae;phylum:Uroviricota;class:Caudoviricetes;genus:Vieuvirus	1.00;1.00;1.00;1.00;1.00;1.00;0.78	known_genus	Y	0.99	species:Acinetobacter baumannii	1	CRISPR-based (DB)	d__Bacteria;p__Proteobacteria;c__Gammaproteobacteria;o__Pseudomonadales;f__Moraxellaceae;g__Acinetobacter;s__Acinetobacter baumannii	Not found	Acinetobacter phage Acba_11	virus
4	Acinetobacter_phage_Acba_4	OQ101249	Vieuvirus	virulent	0.63	1	high-confidence	superkingdom:Viruses;clade:Duplodnaviria;kingdom:Heunggongvirae;phylum:Uroviricota;class:Caudoviricetes;genus:Vieuvirus	1.00;1.00;1.00;1.00;1.00;1.00;0.83	known_genus	Y	0.65	species:Acinetobacter baumannii	1	CRISPR-based (DB)	d__Bacteria;p__Proteobacteria;c__Gammaproteobacteria;o__Pseudomonadales;f__Moraxellaceae;g__Acinetobacter;s__Acinetobacter baumannii	Not found	Acinetobacter phage Acba_4	virus
4	Acinetobacter_phage_Acba_15	OQ101257	Vieuvirus	temperate	0.7	1	high-confidence	superkingdom:Viruses;clade:Duplodnaviria;kingdom:Heunggongvirae;phylum:Uroviricota;class:Caudoviricetes;genus:Vieuvirus	1.00;1.00;1.00;1.00;1.00;1.00;0.77	known_genus	Y	0.83	species:Acinetobacter baumannii	1	CRISPR-based (DB)	d__Bacteria;p__Proteobacteria;c__Gammaproteobacteria;o__Pseudomonadales;f__Moraxellaceae;g__Acinetobacter;s__Acinetobacter baumannii	Not found	Acinetobacter phage Acba_15	virus
4	Acinetobacter_phage_AM106	MH115576	Vieuvirus	temperate	0.74	1	high-confidence	superkingdom:Viruses;clade:Duplodnaviria;kingdom:Heunggongvirae;phylum:Uroviricota;class:Caudoviricetes;genus:Vieuvirus	1.00;1.00;1.00;1.00;1.00;1.00;0.84	known_genus	Y	1	species:Acinetobacter baumannii	1	CRISPR-based (DB)	d__Bacteria;p__Proteobacteria;c__Gammaproteobacteria;o__Pseudomonadales;f__Moraxellaceae;g__Acinetobacter;s__Acinetobacter baumannii	Not found	Acinetobacter phage AM106	virus
4	Acinetobacter_phage_Ab105-2phideltaCI404ad	MZ514874	Vieuvirus	virulent	0.65	1	high-confidence	superkingdom:Viruses;clade:Duplodnaviria;kingdom:Heunggongvirae;phylum:Uroviricota;class:Caudoviricetes;genus:Vieuvirus	1.00;1.00;1.00;1.00;1.00;1.00;0.75	known_genus	Y	0.96	species:Acinetobacter baumannii	1	CRISPR-based (DB)	d__Bacteria;p__Proteobacteria;c__Gammaproteobacteria;o__Pseudomonadales;f__Moraxellaceae;g__Acinetobacter;s__Acinetobacter baumannii	Not found	Acinetobacter phage Ab105-2phideltaCI404ad	virus
4	Acinetobacter_phage_Ab105-2phi	KT588075	Vieuvirus	virulent	0.6	1	medium-confidence	superkingdom:Viruses;clade:Duplodnaviria;kingdom:Heunggongvirae;phylum:Uroviricota;class:Caudoviricetes;genus:Vieuvirus	1.00;1.00;1.00;1.00;1.00;1.00;0.75	known_genus	Y	0.88	species:Acinetobacter baumannii	1	CRISPR-based (DB)	d__Bacteria;p__Proteobacteria;c__Gammaproteobacteria;o__Pseudomonadales;f__Moraxellaceae;g__Acinetobacter;s__Acinetobacter baumannii	Not found	Acinetobacter phage Ab105-2phi	virus
4	Acinetobacter_phage_vB_AbaSI_1	PP359530	Vieuvirus	temperate	0.66	1	high-confidence	superkingdom:Viruses;clade:Duplodnaviria;kingdom:Heunggongvirae;phylum:Uroviricota;class:Caudoviricetes;genus:Vieuvirus	1.00;1.00;1.00;1.00;1.00;1.00;0.72	known_genus	Y	0.94	species:Acinetobacter baumannii	1	CRISPR-based (DB)	d__Bacteria;p__Proteobacteria;c__Gammaproteobacteria;o__Pseudomonadales;f__Moraxellaceae;g__Acinetobacter;s__Acinetobacter baumannii	Not found	Acinetobacter phage vB_AbaSI_1	virus
4	Acinetobacter_phage_Abau_Attikon1	PP532882	Vieuvirus	temperate	0.71	1	high-confidence	superkingdom:Viruses;clade:Duplodnaviria;kingdom:Heunggongvirae;phylum:Uroviricota;class:Caudoviricetes;genus:Vieuvirus	1.00;1.00;1.00;1.00;1.00;1.00;0.84	known_genus	Y	0.74	species:Acinetobacter baumannii	1	CRISPR-based (DB)	d__Bacteria;p__Proteobacteria;c__Gammaproteobacteria;o__Pseudomonadales;f__Moraxellaceae;g__Acinetobacter;s__Acinetobacter baumannii	Not found	Acinetobacter phage Abau_Attikon1	virus
4	Acinetobacter_phage_PhabP_R1	PQ568402	Vieuvirus	virulent	0.73	1	high-confidence	superkingdom:Viruses;clade:Duplodnaviria;kingdom:Heunggongvirae;phylum:Uroviricota;class:Caudoviricetes;genus:Vieuvirus	1.00;1.00;1.00;1.00;1.00;1.00;0.82	known_genus	Y	1	species:Acinetobacter baumannii	1	CRISPR-based (DB)	d__Bacteria;p__Proteobacteria;c__Gammaproteobacteria;o__Pseudomonadales;f__Moraxellaceae;g__Acinetobacter;s__Acinetobacter baumannii	Not found	Acinetobacter phage PhabP_R1	virus
5	Acinetobacter_phage_vB_AbaM_B09_Aci02-2	MH800199	Saclayvirus	virulent	1	1	high-confidence	superkingdom:Viruses;clade:Duplodnaviria;kingdom:Heunggongvirae;phylum:Uroviricota;class:Caudoviricetes;genus:Saclayvirus	1.00;1.00;1.00;1.00;1.00;1.00;1.00	known_genus	Y	1	species:Acinetobacter venetianus	0.94	CRISPR-based (DB)	d__Bacteria;p__Proteobacteria;c__Gammaproteobacteria;o__Pseudomonadales;f__Moraxellaceae;g__Acinetobacter;s__Acinetobacter venetianus	d__Bacteria;p__Pseudomonadota;c__Gammaproteobacteria;o__Pseudomonadales;f__Moraxellaceae;g__Acinetobacter;s__Acinetobacter venetianus	Acinetobacter phage vB_AbaM_B09_Aci02-2	virus
5	Acinetobacter_phage_vB_AbaM_B09_Aci01-1	MH800198	Saclayvirus	virulent	1	1	high-confidence	superkingdom:Viruses;clade:Duplodnaviria;kingdom:Heunggongvirae;phylum:Uroviricota;class:Caudoviricetes;genus:Saclayvirus	1.00;1.00;1.00;1.00;1.00;1.00;1.00	known_genus	Y	1	species:Acinetobacter venetianus	0.94	CRISPR-based (DB)	d__Bacteria;p__Proteobacteria;c__Gammaproteobacteria;o__Pseudomonadales;f__Moraxellaceae;g__Acinetobacter;s__Acinetobacter venetianus	d__Bacteria;p__Pseudomonadota;c__Gammaproteobacteria;o__Pseudomonadales;f__Moraxellaceae;g__Acinetobacter;s__Acinetobacter venetianus	Acinetobacter phage vB_AbaM_B09_Aci01-1	virus
5	Acinetobacter_phage_vB_AbaM_B09_Aci05	MH746814	Saclayvirus	virulent	1	1	high-confidence	superkingdom:Viruses;clade:Duplodnaviria;kingdom:Heunggongvirae;phylum:Uroviricota;class:Caudoviricetes;genus:Saclayvirus	1.00;1.00;1.00;1.00;1.00;1.00;1.00	known_genus	Y	1	species:Acinetobacter venetianus	0.94	CRISPR-based (DB)	d__Bacteria;p__Proteobacteria;c__Gammaproteobacteria;o__Pseudomonadales;f__Moraxellaceae;g__Acinetobacter;s__Acinetobacter venetianus	d__Bacteria;p__Pseudomonadota;c__Gammaproteobacteria;o__Pseudomonadales;f__Moraxellaceae;g__Acinetobacter;s__Acinetobacter venetianus	Acinetobacter phage vB_AbaM_B09_Aci05	virus
5	Acinetobacter_phage_vB_AbaM_CP14	OP585105	Saclayvirus	virulent	0.99	1	high-confidence	superkingdom:Viruses;clade:Duplodnaviria;kingdom:Heunggongvirae;phylum:Uroviricota;class:Caudoviricetes;genus:Saclayvirus	1.00;1.00;1.00;1.00;1.00;1.00;0.99	known_genus	Y	1	species:Acinetobacter venetianus	0.94	CRISPR-based (DB)	d__Bacteria;p__Proteobacteria;c__Gammaproteobacteria;o__Pseudomonadales;f__Moraxellaceae;g__Acinetobacter;s__Acinetobacter venetianus	d__Bacteria;p__Pseudomonadota;c__Gammaproteobacteria;o__Pseudomonadales;f__Moraxellaceae;g__Acinetobacter;s__Acinetobacter venetianus	Acinetobacter phage vB_AbaM_CP14	virus
5	Acinetobacter_phage_Ab_121	MT623546	Saclayvirus	virulent	0.99	1	high-confidence	superkingdom:Viruses;clade:Duplodnaviria;kingdom:Heunggongvirae;phylum:Uroviricota;class:Caudoviricetes;genus:Saclayvirus	1.00;1.00;1.00;1.00;1.00;1.00;1.00	known_genus	Y	1	species:Acinetobacter venetianus	0.94	CRISPR-based (DB)	d__Bacteria;p__Proteobacteria;c__Gammaproteobacteria;o__Pseudomonadales;f__Moraxellaceae;g__Acinetobacter;s__Acinetobacter venetianus	d__Bacteria;p__Pseudomonadota;c__Gammaproteobacteria;o__Pseudomonadales;f__Moraxellaceae;g__Acinetobacter;s__Acinetobacter venetianus	Acinetobacter phage Ab_121	virus
5	Acinetobacter_phage_Liucustia	MW349133	Saclayvirus	virulent	0.98	1	high-confidence	superkingdom:Viruses;clade:Duplodnaviria;kingdom:Heunggongvirae;phylum:Uroviricota;class:Caudoviricetes;genus:Saclayvirus	1.00;1.00;1.00;1.00;1.00;1.00;1.00	known_genus	Y	1	species:Acinetobacter venetianus	0.94	CRISPR-based (DB)	d__Bacteria;p__Proteobacteria;c__Gammaproteobacteria;o__Pseudomonadales;f__Moraxellaceae;g__Acinetobacter;s__Acinetobacter venetianus	d__Bacteria;p__Pseudomonadota;c__Gammaproteobacteria;o__Pseudomonadales;f__Moraxellaceae;g__Acinetobacter;s__Acinetobacter venetianus	Acinetobacter phage Liucustia	virus
5	Acinetobacter_phage_TAC1	MK170160	Saclayvirus	virulent	0.97	1	high-confidence	superkingdom:Viruses;clade:Duplodnaviria;kingdom:Heunggongvirae;phylum:Uroviricota;class:Caudoviricetes;genus:Saclayvirus	1.00;1.00;1.00;1.00;1.00;1.00;1.00	known_genus	Y	1	species:Acinetobacter venetianus	0.94	CRISPR-based (DB)	d__Bacteria;p__Proteobacteria;c__Gammaproteobacteria;o__Pseudomonadales;f__Moraxellaceae;g__Acinetobacter;s__Acinetobacter venetianus	d__Bacteria;p__Pseudomonadota;c__Gammaproteobacteria;o__Pseudomonadales;f__Moraxellaceae;g__Acinetobacter;s__Acinetobacter venetianus	Acinetobacter phage TAC1	virus
5	Acinetobacter_phage_vB_AbaM_P1	OL960030	Saclayvirus	virulent	0.88	1	high-confidence	superkingdom:Viruses;clade:Duplodnaviria;kingdom:Heunggongvirae;phylum:Uroviricota;class:Caudoviricetes;genus:Saclayvirus	1.00;1.00;1.00;1.00;1.00;1.00;0.99	known_genus	Y	1	species:Acinetobacter venetianus	0.94	CRISPR-based (DB)	d__Bacteria;p__Proteobacteria;c__Gammaproteobacteria;o__Pseudomonadales;f__Moraxellaceae;g__Acinetobacter;s__Acinetobacter venetianus	d__Bacteria;p__Pseudomonadota;c__Gammaproteobacteria;o__Pseudomonadales;f__Moraxellaceae;g__Acinetobacter;s__Acinetobacter venetianus	Acinetobacter phage vB_AbaM_P1	virus
5	Acinetobacter_phage_vB_AbaM_phiAbaA1	KJ628499	Saclayvirus	virulent	0.99	1	high-confidence	superkingdom:Viruses;clade:Duplodnaviria;kingdom:Heunggongvirae;phylum:Uroviricota;class:Caudoviricetes;genus:Saclayvirus	1.00;1.00;1.00;1.00;1.00;1.00;1.00;0.81;0.81	known_genus	Y	1	species:Acinetobacter baumannii	1	AAI-based	d__Bacteria;p__Proteobacteria;c__Gammaproteobacteria;o__Pseudomonadales;f__Moraxellaceae;g__Acinetobacter;s__Acinetobacter baumannii	Not found	Acinetobacter phage vB_AbaM_phiAbaA1	virus
5	Acinetobacter_phage_vB_AbaM_Acibel004	KJ473422	Saclayvirus	virulent	1	1	high-confidence	superkingdom:Viruses;clade:Duplodnaviria;kingdom:Heunggongvirae;phylum:Uroviricota;class:Caudoviricetes;genus:Saclayvirus	1.00;1.00;1.00;1.00;1.00;1.00;1.00;1.00;1.00	known_genus	Y	1	species:Moraxella osloensis	0.93	CRISPR-based (DB)	d__Bacteria;p__Proteobacteria;c__Gammaproteobacteria;o__Pseudomonadales;f__Moraxellaceae;g__Moraxella;s__Moraxella osloensis	d__Bacteria;p__Pseudomonadota;c__Gammaproteobacteria;o__Pseudomonadales;f__Moraxellaceae;g__Moraxella_A;s__Moraxella_A osloensis	Acinetobacter phage vB_AbaM_Acibel004	virus
6	Acinetobacter_phage_P577	OR180307	N.A.	virulent	1	1	high-confidence	superkingdom:Viruses;clade:Duplodnaviria;kingdom:Heunggongvirae;phylum:Uroviricota;class:Caudoviricetes	1.00;1.00;1.00;1.00;1.00;1.00;1.00;1.00	group_0	Y	1	species:Acinetobacter brisouii	0.97	CRISPR-based (DB)	d__Bacteria;p__Proteobacteria;c__Gammaproteobacteria;o__Pseudomonadales;f__Moraxellaceae;g__Acinetobacter;s__Acinetobacter brisouii	d__Bacteria;p__Pseudomonadota;c__Gammaproteobacteria;o__Pseudomonadales;f__Moraxellaceae;g__Acinetobacter;s__Acinetobacter brisouii_A	Acinetobacter phage P577	virus
6	Acinetobacter_phage_YMC13_03_R2096	KM672662	N.A.	virulent	1	1	high-confidence	superkingdom:Viruses;clade:Duplodnaviria;kingdom:Heunggongvirae;phylum:Uroviricota;class:Caudoviricetes	1.00;1.00;1.00;1.00;1.00;1.00;1.00;1.00	group_0	Y	1	species:Acinetobacter brisouii	0.97	CRISPR-based (DB)	d__Bacteria;p__Proteobacteria;c__Gammaproteobacteria;o__Pseudomonadales;f__Moraxellaceae;g__Acinetobacter;s__Acinetobacter brisouii	d__Bacteria;p__Pseudomonadota;c__Gammaproteobacteria;o__Pseudomonadales;f__Moraxellaceae;g__Acinetobacter;s__Acinetobacter brisouii_A	Acinetobacter phage YMC13/03/R2096	virus
6	Acinetobacter_phage_Herod	MW316732	N.A.	virulent	0.87	1	high-confidence	superkingdom:Viruses;clade:Duplodnaviria;kingdom:Heunggongvirae;phylum:Uroviricota;class:Caudoviricetes	1.00;1.00;1.00;1.00;1.00;1.00;0.98;0.98	group_0	Y	1	species:Acinetobacter brisouii	0.97	CRISPR-based (DB)	d__Bacteria;p__Proteobacteria;c__Gammaproteobacteria;o__Pseudomonadales;f__Moraxellaceae;g__Acinetobacter;s__Acinetobacter brisouii	d__Bacteria;p__Pseudomonadota;c__Gammaproteobacteria;o__Pseudomonadales;f__Moraxellaceae;g__Acinetobacter;s__Acinetobacter brisouii_A	Acinetobacter phage Herod	virus
6	Acinetobacter_phage_Bestia	MW316733	N.A.	virulent	0.9	1	high-confidence	superkingdom:Viruses;clade:Duplodnaviria;kingdom:Heunggongvirae;phylum:Uroviricota;class:Caudoviricetes	1.00;1.00;1.00;1.00;1.00;1.00;0.97;0.97	group_0	Y	1	species:Acinetobacter brisouii	0.97	CRISPR-based (DB)	d__Bacteria;p__Proteobacteria;c__Gammaproteobacteria;o__Pseudomonadales;f__Moraxellaceae;g__Acinetobacter;s__Acinetobacter brisouii	d__Bacteria;p__Pseudomonadota;c__Gammaproteobacteria;o__Pseudomonadales;f__Moraxellaceae;g__Acinetobacter;s__Acinetobacter brisouii_A	Acinetobacter phage Bestia	virus
6	Acinetobacter_phage_AM24	KY000079	N.A.	virulent	0.85	1	high-confidence	superkingdom:Viruses;clade:Duplodnaviria;kingdom:Heunggongvirae;phylum:Uroviricota;class:Caudoviricetes	1.00;1.00;1.00;1.00;1.00;1.00;0.95;0.95	group_0	Y	1	species:Acinetobacter brisouii	0.97	CRISPR-based (DB)	d__Bacteria;p__Proteobacteria;c__Gammaproteobacteria;o__Pseudomonadales;f__Moraxellaceae;g__Acinetobacter;s__Acinetobacter brisouii	d__Bacteria;p__Pseudomonadota;c__Gammaproteobacteria;o__Pseudomonadales;f__Moraxellaceae;g__Acinetobacter;s__Acinetobacter brisouii_A	Acinetobacter phage AM24	virus
6	Acinetobacter_phage_Mithridates	MW316731	N.A.	virulent	0.82	1	high-confidence	superkingdom:Viruses;clade:Duplodnaviria;kingdom:Heunggongvirae;phylum:Uroviricota;class:Caudoviricetes	1.00;1.00;1.00;1.00;1.00;1.00;0.98;0.98	group_0	Y	1	species:Acinetobacter brisouii	0.97	CRISPR-based (DB)	d__Bacteria;p__Proteobacteria;c__Gammaproteobacteria;o__Pseudomonadales;f__Moraxellaceae;g__Acinetobacter;s__Acinetobacter brisouii	d__Bacteria;p__Pseudomonadota;c__Gammaproteobacteria;o__Pseudomonadales;f__Moraxellaceae;g__Acinetobacter;s__Acinetobacter brisouii_A	Acinetobacter phage Mithridates	virus
7	Acinetobacter_phage_AB_SZL7	PP982639	Lokivirus	virulent	1	1	high-confidence	superkingdom:Viruses;clade:Duplodnaviria;kingdom:Heunggongvirae;phylum:Uroviricota;class:Caudoviricetes;genus:Lokivirus	1.00;1.00;1.00;1.00;1.00;1.00;1.00;0.93	known_genus	Y	1	genus:Escherichia	0.93	AAI-based	d__Bacteria;p__Proteobacteria;c__Gammaproteobacteria;o__Enterobacterales;f__Enterobacteriaceae;g__Escherichia	Not found	Acinetobacter phage AB_SZL7	virus
7	Acinetobacter_phage_vB_AbaSi_W9	PP146379	Lokivirus	virulent	0.98	1	high-confidence	superkingdom:Viruses;clade:Duplodnaviria;kingdom:Heunggongvirae;phylum:Uroviricota;class:Caudoviricetes;genus:Lokivirus	1.00;1.00;1.00;1.00;1.00;1.00;1.00;0.93	known_genus	Y	1	genus:Escherichia	0.93	AAI-based	d__Bacteria;p__Proteobacteria;c__Gammaproteobacteria;o__Enterobacterales;f__Enterobacteriaceae;g__Escherichia	Not found	Acinetobacter phage vB_AbaSi_W9	virus
7	Acinetobacter_phage_IMEAB3	KF811200	Lokivirus	virulent	1	1	high-confidence	superkingdom:Viruses;clade:Duplodnaviria;kingdom:Heunggongvirae;phylum:Uroviricota;class:Caudoviricetes;genus:Lokivirus	1.00;1.00;1.00;1.00;1.00;1.00;1.00;1.00	known_genus	Y	1	genus:Escherichia	0.93	AAI-based	d__Bacteria;p__Proteobacteria;c__Gammaproteobacteria;o__Enterobacterales;f__Enterobacteriaceae;g__Escherichia	Not found	Acinetobacter phage IMEAB3	virus
7	Acinetobacter_phage_Loki	LN890663	Lokivirus	virulent	1	1	high-confidence	superkingdom:Viruses;clade:Duplodnaviria;kingdom:Heunggongvirae;phylum:Uroviricota;class:Caudoviricetes;genus:Lokivirus	1.00;1.00;1.00;1.00;1.00;1.00;1.00;0.96	known_genus	Y	1	species:Neisseria weaveri	0.91	CRISPR-based (DB)	d__Bacteria;p__Proteobacteria;c__Betaproteobacteria;o__Neisseriales;f__Neisseriaceae;g__Neisseria;s__Neisseria weaveri	d__Bacteria;p__Pseudomonadota;c__Gammaproteobacteria;o__Burkholderiales;f__Neisseriaceae;g__Neisseria;s__Neisseria weaveri	Acinetobacter phage Loki	virus
7	Acinetobacter_phage_Ab_SZ3	MW151244	Lokivirus	virulent	1	1	high-confidence	superkingdom:Viruses;clade:Duplodnaviria;kingdom:Heunggongvirae;phylum:Uroviricota;class:Caudoviricetes;genus:Lokivirus	1.00;1.00;1.00;1.00;1.00;1.00;1.00;0.94	known_genus	Y	1	genus:Escherichia	0.93	AAI-based	d__Bacteria;p__Proteobacteria;c__Gammaproteobacteria;o__Enterobacterales;f__Enterobacteriaceae;g__Escherichia	Not found	Acinetobacter phage Ab_SZ3	virus
8	Acinetobacter_phage_vB_AbaM_B9	MH133207	N.A.	virulent	0.34	1	medium-confidence	superkingdom:Viruses;clade:Duplodnaviria;kingdom:Heunggongvirae;phylum:Uroviricota;class:Caudoviricetes	1.00;1.00;1.00;1.00;1.00;1.00	group_5	Y	1	species:Acinetobacter johnsonii	1	CRISPR-based (DB)	d__Bacteria;p__Proteobacteria;c__Gammaproteobacteria;o__Pseudomonadales;f__Moraxellaceae;g__Acinetobacter;s__Acinetobacter johnsonii	d__Bacteria;p__Pseudomonadota;c__Gammaproteobacteria;o__Pseudomonadales;f__Moraxellaceae;g__Acinetobacter;s__Acinetobacter johnsonii	Acinetobacter phage vB_AbaM_B9	virus
8	Acinetobacter_phage_TaPaz	MZ043613	N.A.	virulent	0.34	1	medium-confidence	superkingdom:Viruses;clade:Duplodnaviria;kingdom:Heunggongvirae;phylum:Uroviricota;class:Caudoviricetes	1.00;1.00;1.00;1.00;1.00;1.00	group_5	Y	1	species:Acinetobacter johnsonii	1	CRISPR-based (DB)	d__Bacteria;p__Proteobacteria;c__Gammaproteobacteria;o__Pseudomonadales;f__Moraxellaceae;g__Acinetobacter;s__Acinetobacter johnsonii	d__Bacteria;p__Pseudomonadota;c__Gammaproteobacteria;o__Pseudomonadales;f__Moraxellaceae;g__Acinetobacter;s__Acinetobacter johnsonii	Acinetobacter phage TaPaz	virus
8	Acinetobacter_phage_Phab24	MZ477002	N.A.	virulent	0.38	1	medium-confidence	superkingdom:Viruses;clade:Duplodnaviria;kingdom:Heunggongvirae;phylum:Uroviricota;class:Caudoviricetes	1.00;1.00;1.00;1.00;1.00;1.00	group_6	Y	1	species:Acinetobacter johnsonii	1	CRISPR-based (DB)	d__Bacteria;p__Proteobacteria;c__Gammaproteobacteria;o__Pseudomonadales;f__Moraxellaceae;g__Acinetobacter;s__Acinetobacter johnsonii	d__Bacteria;p__Pseudomonadota;c__Gammaproteobacteria;o__Pseudomonadales;f__Moraxellaceae;g__Acinetobacter;s__Acinetobacter johnsonii	Acinetobacter phage Phab24	virus
8	Acinetobacter_phage_BS46	MN276049	N.A.	virulent	0.33	1	medium-confidence	superkingdom:Viruses;clade:Duplodnaviria;kingdom:Heunggongvirae;phylum:Uroviricota;class:Caudoviricetes	1.00;1.00;1.00;1.00;1.00;1.00	group_6	Y	1	species:Acinetobacter johnsonii	1	CRISPR-based (DB)	d__Bacteria;p__Proteobacteria;c__Gammaproteobacteria;o__Pseudomonadales;f__Moraxellaceae;g__Acinetobacter;s__Acinetobacter johnsonii	d__Bacteria;p__Pseudomonadota;c__Gammaproteobacteria;o__Pseudomonadales;f__Moraxellaceae;g__Acinetobacter;s__Acinetobacter johnsonii	Acinetobacter phage BS46	virus
9	Acinetobacter_phage_AbTJ	MK340941	N.A.	temperate	0.71	1	high-confidence	superkingdom:Viruses;clade:Duplodnaviria;kingdom:Heunggongvirae;phylum:Uroviricota;class:Caudoviricetes	1.00;1.00;1.00;1.00;1.00;1.00	group_2	Y	0.91	species:Acinetobacter baumannii	1	CRISPR-based (DB)	d__Bacteria;p__Proteobacteria;c__Gammaproteobacteria;o__Pseudomonadales;f__Moraxellaceae;g__Acinetobacter;s__Acinetobacter baumannii	d__Bacteria;p__Pseudomonadota;c__Gammaproteobacteria;o__Pseudomonadales;f__Moraxellaceae;g__Acinetobacter;s__Acinetobacter baumannii	Acinetobacter phage AbTJ	virus
9	Acinetobacter_phage_Ab105-1phi	KT588074	N.A.	temperate	0.7	1	high-confidence	superkingdom:Viruses;clade:Duplodnaviria;kingdom:Heunggongvirae;phylum:Uroviricota;class:Caudoviricetes	1.00;1.00;1.00;1.00;1.00;1.00	group_2	Y	0.94	species:Acinetobacter baumannii	1	CRISPR-based (DB)	d__Bacteria;p__Proteobacteria;c__Gammaproteobacteria;o__Pseudomonadales;f__Moraxellaceae;g__Acinetobacter;s__Acinetobacter baumannii	d__Bacteria;p__Pseudomonadota;c__Gammaproteobacteria;o__Pseudomonadales;f__Moraxellaceae;g__Acinetobacter;s__Acinetobacter baumannii	Acinetobacter phage Ab105-1phi	virus
9	Acinetobacter_phage_A785_1	OR192057	N.A.	temperate	0.91	1	high-confidence	superkingdom:Viruses;clade:Duplodnaviria;kingdom:Heunggongvirae;phylum:Uroviricota;class:Caudoviricetes	1.00;1.00;1.00;1.00;1.00;1.00;0.60	group_2	Y	0.93	species:Acinetobacter baumannii	1	CRISPR-based (DB)	d__Bacteria;p__Proteobacteria;c__Gammaproteobacteria;o__Pseudomonadales;f__Moraxellaceae;g__Acinetobacter;s__Acinetobacter baumannii	d__Bacteria;p__Pseudomonadota;c__Gammaproteobacteria;o__Pseudomonadales;f__Moraxellaceae;g__Acinetobacter;s__Acinetobacter baumannii	Acinetobacter phage A785.1	virus
9	Acinetobacter_phage_BUCTT20	OR188767	N.A.	virulent	0.75	1	high-confidence	superkingdom:Viruses;clade:Duplodnaviria;kingdom:Heunggongvirae;phylum:Uroviricota;class:Caudoviricetes	1.00;1.00;1.00;1.00;1.00;1.00	group_2	Y	1	species:Acinetobacter baumannii	1	CRISPR-based (DB)	d__Bacteria;p__Proteobacteria;c__Gammaproteobacteria;o__Pseudomonadales;f__Moraxellaceae;g__Acinetobacter;s__Acinetobacter baumannii	d__Bacteria;p__Pseudomonadota;c__Gammaproteobacteria;o__Pseudomonadales;f__Moraxellaceae;g__Acinetobacter;s__Acinetobacter baumannii	Acinetobacter phage BUCTT20	virus
10	Acinetobacter_phage_EAb13	OQ717042	N.A.	virulent	0.21	1	medium-confidence	superkingdom:Viruses;clade:Duplodnaviria;kingdom:Heunggongvirae;phylum:Uroviricota;class:Caudoviricetes	1.00;1.00;1.00;1.00;1.00;1.00	group_4	Y	1	-	0	-	-	-	Acinetobacter phage EAb13	virus
10	Acinetobacter_phage_vB_AbaS_TCUP2199	ON323491	N.A.	virulent	0.19	1	low-confidence; please run contamination detection task	superkingdom:Viruses;clade:Duplodnaviria;kingdom:Heunggongvirae;phylum:Uroviricota;class:Caudoviricetes	1.00;1.00;1.00;1.00;1.00;1.00	group_4	Y	1	-	0	-	-	-	Acinetobacter phage vB_AbaS_TCUP2199	virus
10	Acinetobacter_phage_Mystique	PQ438181	N.A.	virulent	0.13	1	low-confidence; please run contamination detection task	superkingdom:Viruses;clade:Duplodnaviria;kingdom:Heunggongvirae;phylum:Uroviricota;class:Caudoviricetes	1.00;1.00;1.00;1.00;1.00;1.00	group_4	Y	1	-	0	-	-	-	Acinetobacter phage Mystique	virus
11	Acinetobacter_phage_DMU1	MT992243	N.A.	temperate	0.49	1	medium-confidence	superkingdom:Viruses;clade:Duplodnaviria;kingdom:Heunggongvirae;phylum:Uroviricota;class:Caudoviricetes	1.00;1.00;1.00;1.00;1.00;1.00	group_1	Y	0.55	species:Acinetobacter sp. ANC 4470	0.97	CRISPR-based (DB)	d__Bacteria;p__Proteobacteria;c__Gammaproteobacteria;o__Pseudomonadales;f__Moraxellaceae;g__Acinetobacter;s__Acinetobacter sp. ANC 4470	d__Bacteria;p__Pseudomonadota;c__Gammaproteobacteria;o__Pseudomonadales;f__Moraxellaceae;g__Acinetobacter;s__Acinetobacter sp002135335	Acinetobacter phage DMU1	virus
11	Acinetobacter_phage_SH-Ab_15497	MG674163	N.A.	temperate	0.49	1	medium-confidence	superkingdom:Viruses;clade:Duplodnaviria;kingdom:Heunggongvirae;phylum:Uroviricota;class:Caudoviricetes	1.00;1.00;1.00;1.00;1.00;1.00	group_1	Y	0.55	species:Acinetobacter sp. ANC 4470	0.97	CRISPR-based (DB)	d__Bacteria;p__Proteobacteria;c__Gammaproteobacteria;o__Pseudomonadales;f__Moraxellaceae;g__Acinetobacter;s__Acinetobacter sp. ANC 4470	d__Bacteria;p__Pseudomonadota;c__Gammaproteobacteria;o__Pseudomonadales;f__Moraxellaceae;g__Acinetobacter;s__Acinetobacter sp002135335	Acinetobacter phage SH-Ab 15497	virus
11	Acinetobacter_phage_pB23	OR994999	N.A.	virulent	0.45	1	medium-confidence	superkingdom:Viruses;clade:Duplodnaviria;kingdom:Heunggongvirae;phylum:Uroviricota;class:Caudoviricetes	1.00;1.00;1.00;1.00;1.00;1.00	group_1	Y	1	species:Acinetobacter sp. ANC 4470	0.97	CRISPR-based (DB)	d__Bacteria;p__Proteobacteria;c__Gammaproteobacteria;o__Pseudomonadales;f__Moraxellaceae;g__Acinetobacter;s__Acinetobacter sp. ANC 4470	d__Bacteria;p__Pseudomonadota;c__Gammaproteobacteria;o__Pseudomonadales;f__Moraxellaceae;g__Acinetobacter;s__Acinetobacter sp002135335	Acinetobacter phage pB23	virus
12	Acinetobacter_phage_fLi-Aba02	MT344104	N.A.	virulent	0.55	1	medium-confidence	superkingdom:Viruses;clade:Duplodnaviria;kingdom:Heunggongvirae;phylum:Uroviricota;class:Caudoviricetes	1.00;1.00;1.00;1.00;1.00;1.00	group_3	Y	0.94	species:Acinetobacter baumannii	1	CRISPR-based (DB)	d__Bacteria;p__Proteobacteria;c__Gammaproteobacteria;o__Pseudomonadales;f__Moraxellaceae;g__Acinetobacter;s__Acinetobacter baumannii	d__Bacteria;p__Pseudomonadota;c__Gammaproteobacteria;o__Pseudomonadales;f__Moraxellaceae;g__Acinetobacter;s__Acinetobacter baumannii	Acinetobacter phage fLi-Aba02	virus
12	Acinetobacter_phage_fLi-Aba03	MT344105	N.A.	virulent	0.55	1	medium-confidence	superkingdom:Viruses;clade:Duplodnaviria;kingdom:Heunggongvirae;phylum:Uroviricota;class:Caudoviricetes	1.00;1.00;1.00;1.00;1.00;1.00	group_3	Y	0.94	species:Acinetobacter baumannii	1	CRISPR-based (DB)	d__Bacteria;p__Proteobacteria;c__Gammaproteobacteria;o__Pseudomonadales;f__Moraxellaceae;g__Acinetobacter;s__Acinetobacter baumannii	d__Bacteria;p__Pseudomonadota;c__Gammaproteobacteria;o__Pseudomonadales;f__Moraxellaceae;g__Acinetobacter;s__Acinetobacter baumannii	Acinetobacter phage fLi-Aba03	virus
12	Acinetobacter_phage_fEg-Aba01	MT344103	N.A.	temperate	0.51	1	medium-confidence	superkingdom:Viruses;clade:Duplodnaviria;kingdom:Heunggongvirae;phylum:Uroviricota;class:Caudoviricetes	1.00;1.00;1.00;1.00;1.00;1.00	group_3	Y	1	species:Acinetobacter baumannii	1	CRISPR-based (DB)	d__Bacteria;p__Proteobacteria;c__Gammaproteobacteria;o__Pseudomonadales;f__Moraxellaceae;g__Acinetobacter;s__Acinetobacter baumannii	d__Bacteria;p__Pseudomonadota;c__Gammaproteobacteria;o__Pseudomonadales;f__Moraxellaceae;g__Acinetobacter;s__Acinetobacter baumannii	Acinetobacter phage fEg-Aba01	virus
Singleton	Acinetobacter_phage_4316	OM334891	Rauchvirus	temperate	0.56	1	medium-confidence	superkingdom:Viruses;clade:Duplodnaviria;kingdom:Heunggongvirae;phylum:Uroviricota;class:Caudoviricetes;genus:Rauchvirus	1.00;1.00;1.00;1.00;1.00;1.00;0.62;0.62	known_genus	Y	1	species:Acinetobacter baumannii	0.94	CRISPR-based (DB)	d__Bacteria;p__Proteobacteria;c__Gammaproteobacteria;o__Pseudomonadales;f__Moraxellaceae;g__Acinetobacter;s__Acinetobacter baumannii	d__Bacteria;p__Pseudomonadota;c__Gammaproteobacteria;o__Pseudomonadales;f__Moraxellaceae;g__Acinetobacter;s__Acinetobacter baumannii	Acinetobacter phage 4316	virus
Singleton	Acinetobacter_phage_5W	MT349887	Vieuvirus	virulent	0.58	1	medium-confidence	superkingdom:Viruses;clade:Duplodnaviria;kingdom:Heunggongvirae;phylum:Uroviricota;class:Caudoviricetes;genus:Vieuvirus	1.00;1.00;1.00;1.00;1.00;1.00	known_genus	Y	1	species:Acinetobacter baumannii	1	CRISPR-based (DB)	d__Bacteria;p__Proteobacteria;c__Gammaproteobacteria;o__Pseudomonadales;f__Moraxellaceae;g__Acinetobacter;s__Acinetobacter baumannii	Not found	Acinetobacter phage 5W	virus
Singleton	Acinetobacter_phage_ABPH49	MH533020	N.A.	virulent	0.44	1	medium-confidence	superkingdom:Viruses;clade:Duplodnaviria;kingdom:Heunggongvirae;phylum:Uroviricota;class:Caudoviricetes;subfamily:Vequintavirinae	1.00;1.00;1.00;1.00;1.00;1.00;0.87	singleton	Y	1	species:Acinetobacter venetianus	0.96	CRISPR-based (DB)	d__Bacteria;p__Proteobacteria;c__Gammaproteobacteria;o__Pseudomonadales;f__Moraxellaceae;g__Acinetobacter;s__Acinetobacter venetianus	d__Bacteria;p__Pseudomonadota;c__Gammaproteobacteria;o__Pseudomonadales;f__Moraxellaceae;g__Acinetobacter;s__Acinetobacter venetianus	Acinetobacter phage ABPH49	virus
Singleton	Acinetobacter_phage_Ab69	OR045356	Obolenskvirus	virulent	0.48	1	medium-confidence	superkingdom:Viruses;clade:Duplodnaviria;kingdom:Heunggongvirae;phylum:Uroviricota;class:Caudoviricetes;genus:Obolenskvirus	1.00;1.00;1.00;1.00;1.00;1.00;0.70	known_genus	Y	1	species:Acinetobacter sp. FDAARGOS_495	1	CRISPR-based (DB)	d__Bacteria;p__Proteobacteria;c__Gammaproteobacteria;o__Pseudomonadales;f__Moraxellaceae;g__Acinetobacter;s__Acinetobacter sp. FDAARGOS_495	d__Bacteria;p__Pseudomonadota;c__Gammaproteobacteria;o__Pseudomonadales;f__Moraxellaceae;g__Acinetobacter;s__Acinetobacter baumannii	Acinetobacter phage Ab69	virus
Singleton	Acinetobacter_phage_HD01	PQ437329	N.A.	virulent	0.53	0.99	medium-confidence	superkingdom:Viruses;clade:Duplodnaviria;kingdom:Heunggongvirae;phylum:Uroviricota;class:Caudoviricetes	1.00;1.00;1.00;1.00;1.00;1.00	singleton	Y	1	species:Acinetobacter junii	0.97	CRISPR-based (DB)	d__Bacteria;p__Proteobacteria;c__Gammaproteobacteria;o__Pseudomonadales;f__Moraxellaceae;g__Acinetobacter;s__Acinetobacter junii	d__Bacteria;p__Pseudomonadota;c__Gammaproteobacteria;o__Pseudomonadales;f__Moraxellaceae;g__Acinetobacter;s__Acinetobacter junii	Acinetobacter phage HD01	virus
Singleton	Acinetobacter_phage_HHU4	PQ619753	Alachuavirus	temperate	0.56	1	medium-confidence	superkingdom:Viruses;clade:Duplodnaviria;kingdom:Heunggongvirae;phylum:Uroviricota;class:Caudoviricetes;genus:Alachuavirus	1.00;1.00;1.00;1.00;1.00;1.00;0.66;0.66	known_genus	Y	0.97	species:Acinetobacter sp. dk771	1	CRISPR-based (DB)	d__Bacteria;p__Proteobacteria;c__Gammaproteobacteria;o__Pseudomonadales;f__Moraxellaceae;g__Acinetobacter;s__Acinetobacter sp. dk771	d__Bacteria;p__Pseudomonadota;c__Gammaproteobacteria;o__Pseudomonadales;f__Moraxellaceae;g__Acinetobacter;s__Acinetobacter wanghuae	Acinetobacter phage HHU4	virus
Singleton	Acinetobacter_phage_NJ01	OQ221563	Dhillonvirus	virulent	0.98	1	high-confidence	superkingdom:Viruses;clade:Duplodnaviria;kingdom:Heunggongvirae;phylum:Uroviricota;class:Caudoviricetes;genus:Dhillonvirus	1.00;1.00;1.00;1.00;1.00;1.00;1.00	known_genus	Y	1	species:Dickeya fangzhongdai	0.94	CRISPR-based (DB)	d__Bacteria;p__Proteobacteria;c__Gammaproteobacteria;o__Enterobacterales;f__Pectobacteriaceae;g__Dickeya;s__Dickeya fangzhongdai	d__Bacteria;p__Pseudomonadota;c__Gammaproteobacteria;o__Enterobacterales;f__Enterobacteriaceae;g__Dickeya;s__Dickeya fangzhongdai	Acinetobacter phage NJ01	virus
Singleton	Acinetobacter_phage_SH-Ab_15599	MH517022	N.A.	virulent	0.39	1	medium-confidence	superkingdom:Viruses;clade:Duplodnaviria;kingdom:Heunggongvirae;phylum:Uroviricota;class:Caudoviricetes	1.00;1.00;1.00;1.00;1.00;1.00	singleton	Y	1	species:Acinetobacter venetianus	1	CRISPR-based (DB)	d__Bacteria;p__Proteobacteria;c__Gammaproteobacteria;o__Pseudomonadales;f__Moraxellaceae;g__Acinetobacter;s__Acinetobacter venetianus	d__Bacteria;p__Pseudomonadota;c__Gammaproteobacteria;o__Pseudomonadales;f__Moraxellaceae;g__Acinetobacter;s__Acinetobacter venetianus	Acinetobacter phage SH-Ab 15599	virus
Singleton	Acinetobacter_phage_Scuro	OR348818	N.A.	virulent	0.33	1	medium-confidence	superkingdom:Viruses;clade:Duplodnaviria;kingdom:Heunggongvirae;phylum:Uroviricota;class:Caudoviricetes	1.00;1.00;1.00;1.00;1.00;1.00	singleton	Y	1	species:Acinetobacter baumannii	1	CRISPR-based (DB)	d__Bacteria;p__Proteobacteria;c__Gammaproteobacteria;o__Pseudomonadales;f__Moraxellaceae;g__Acinetobacter;s__Acinetobacter baumannii	d__Bacteria;p__Pseudomonadota;c__Gammaproteobacteria;o__Pseudomonadales;f__Moraxellaceae;g__Acinetobacter;s__Acinetobacter baumannii	Acinetobacter phage Scuro	virus
Singleton	Acinetobacter_phage_vB_AbaM_AB4P2	OR544125	N.A.	virulent	0.99	1	high-confidence	superkingdom:Viruses;clade:Duplodnaviria;kingdom:Heunggongvirae;phylum:Uroviricota;class:Caudoviricetes	1.00;1.00;1.00;1.00;1.00;1.00	singleton	Y	1	species:Klebsiella michiganensis	1	CRISPR-based (DB)	d__Bacteria;p__Proteobacteria;c__Gammaproteobacteria;o__Enterobacterales;f__Enterobacteriaceae;g__Klebsiella;s__Klebsiella michiganensis	d__Bacteria;p__Pseudomonadota;c__Gammaproteobacteria;o__Enterobacterales;f__Enterobacteriaceae;g__Klebsiella;s__Klebsiella spallanzanii	Acinetobacter phage vB_AbaM_AB4P2	virus
Singleton	Acinetobacter_phage_vB_AbaM_ABMM1	OQ471969	N.A.	temperate	0.33	1	medium-confidence	superkingdom:Viruses;clade:Duplodnaviria;kingdom:Heunggongvirae;phylum:Uroviricota;class:Caudoviricetes	1.00;1.00;1.00;1.00;1.00;1.00	singleton	Y	1	species:Acinetobacter pittii	1	CRISPR-based (DB)	d__Bacteria;p__Proteobacteria;c__Gammaproteobacteria;o__Pseudomonadales;f__Moraxellaceae;g__Acinetobacter;s__Acinetobacter pittii	d__Bacteria;p__Pseudomonadota;c__Gammaproteobacteria;o__Pseudomonadales;f__Moraxellaceae;g__Acinetobacter;s__Acinetobacter pittii_E	Acinetobacter phage vB_AbaM_ABMM1	virus
Singleton	Acinetobacter_phage_vB_AbaM_ME3	KU935715	Metrivirus	virulent	1	1	high-confidence	superkingdom:Viruses;clade:Duplodnaviria;kingdom:Heunggongvirae;phylum:Uroviricota;class:Caudoviricetes;genus:Metrivirus	1.00;1.00;1.00;1.00;1.00;1.00;1.00;1.00	known_genus	Y	1	species:Vibrio metschnikovii	0.91	CRISPR-based (DB)	d__Bacteria;p__Proteobacteria;c__Gammaproteobacteria;o__Vibrionales;f__Vibrionaceae;g__Vibrio;s__Vibrio metschnikovii	d__Bacteria;p__Pseudomonadota;c__Gammaproteobacteria;o__Enterobacterales;f__Vibrionaceae;g__Vibrio;s__Vibrio metschnikovii	Acinetobacter phage vB_AbaM_ME3	virus
Singleton	Acinetobacter_phage_vB_AbaP_Alexa	MT375042	N.A.	virulent	0.75	1	high-confidence	superkingdom:Viruses;clade:Duplodnaviria;kingdom:Heunggongvirae;phylum:Uroviricota;class:Caudoviricetes	1.00;1.00;1.00;1.00;1.00;1.00	singleton	Y	0.62	species:Acinetobacter pittii	1	CRISPR-based (DB)	d__Bacteria;p__Proteobacteria;c__Gammaproteobacteria;o__Pseudomonadales;f__Moraxellaceae;g__Acinetobacter;s__Acinetobacter pittii	d__Bacteria;p__Pseudomonadota;c__Gammaproteobacteria;o__Pseudomonadales;f__Moraxellaceae;g__Acinetobacter;s__Acinetobacter pittii	Acinetobacter phage vB_AbaP_Alexa	virus
Singleton	Acinetobacter_phage_vB_AbaS_TRS1	KX268652	N.A.	virulent	1	1	high-confidence	superkingdom:Viruses;clade:Duplodnaviria;kingdom:Heunggongvirae;phylum:Uroviricota;class:Caudoviricetes	1.00;1.00;1.00;1.00;1.00;1.00;0.97;0.97	singleton	Y	0.99	species:Acinetobacter haemolyticus	1	CRISPR-based (DB)	d__Bacteria;p__Proteobacteria;c__Gammaproteobacteria;o__Pseudomonadales;f__Moraxellaceae;g__Acinetobacter;s__Acinetobacter haemolyticus	d__Bacteria;p__Pseudomonadota;c__Gammaproteobacteria;o__Pseudomonadales;f__Moraxellaceae;g__Acinetobacter;s__Acinetobacter haemolyticus	Acinetobacter phage vB_AbaS_TRS1	virus
