# Supplementary material for: Genomic landscape of complete Acinetobacter phages: clustering, core-shell genes, and synteny insights
Source: Front Microbiol. 2026 Jan 28;17:1720092. doi: 10.3389/fmicb.2026.1720092 (PMC12893723; doi:10.3389/fmicb.2026.1720092)
Supplement: Supplementary file 3 [file Table_3.xlsx]

## Sheet: Sheet1
Supplementary Table 3. Predicted functions of all 4133 phams identified in the phage dataset. Annotations were extracted from GenBank (.gbk) files. For each pham, the top five annotations were compiled and evaluated, and a consensus annotation was assigned to represent the most likely protein function.
pham	predicted_function
pham_1	endolysin
pham_2	metallo-dependent phosphoesterase
pham_3	putative holin
pham_4	putative 5'-3' exonuclease
pham_5	terminase small subunit
pham_6	capsid protein
pham_7	5'-3' exonuclease
pham_8	tail tubular protein a
pham_9	rna polymerase
pham_10	putative dnmp kinase
pham_11	tail protein
pham_12	head-tail adaptor
pham_13	endonuclease vii
pham_14	dna helicase
pham_15	hypothetical protein
pham_16	hypothetical protein
pham_17	hypothetical protein
pham_18	internal virion protein a
pham_19	atp-dependent dna ligase
pham_20	internal virion protein with endolysin domain
pham_21	hypothetical protein
pham_22	dna maturase b
pham_23	hnh endonuclease
pham_24	hypothetical protein
pham_25	dna primase/helicase
pham_26	internal virion protein b
pham_27	tail protein
pham_28	hypothetical protein
pham_29	hypothetical protein
pham_30	hypothetical protein
pham_31	hypothetical protein
pham_32	hypothetical protein
pham_33	hypothetical protein
pham_34	dna polymerase
pham_35	hypothetical protein
pham_36	dna-binding protein
pham_37	hypothetical protein
pham_38	hypothetical protein
pham_39	hypothetical protein
pham_40	scaffolding protein
pham_41	dna binding protein
pham_42	hypothetical protein
pham_43	hypothetical protein
pham_44	replicative dna helicase dnab
pham_45	homing endonuclease
pham_46	hypothetical protein
pham_47	deoxynucleoside monophosphate kinase
pham_48	endolysin
pham_49	putative trna nucleotidyltransferase
pham_50	dcmp deaminase
pham_51	hypothetical protein
pham_52	thymidylate synthase
pham_53	dna binding protein
pham_54	hypothetical protein
pham_55	rna ligase 2
pham_56	hypothetical protein
pham_57	phosphatase
pham_58	tail needle protein
pham_59	lysozyme like domain
pham_60	hypothetical protein
pham_61	hypothetical protein
pham_62	putative baseplate assembly protein
pham_63	hypothetical protein
pham_64	hypothetical protein
pham_65	hypothetical protein
pham_66	baseplate wedge subunit
pham_67	putative baseplate j-like protein
pham_68	structural protein
pham_69	putative capsid protein
pham_70	head morphogenesis protein
pham_71	hypothetical protein
pham_72	baseplate hub
pham_73	ab1gp40
pham_74	putative rna polymerase
pham_75	tail assembly chaperone
pham_76	tail sheath protein
pham_77	exonuclease
pham_78	tail tube initiator
pham_79	tail completion protein
pham_80	hypothetical protein
pham_81	virion structural protein
pham_82	hypothetical protein
pham_83	hypothetical protein
pham_84	portal protein
pham_85	head protein
pham_86	virion structural protein
pham_87	prohead core protein protease
pham_88	hypothetical protein
pham_89	ab1gp85
pham_90	putative glutaredoxin
pham_91	tail tube protein
pham_92	membrane protein
pham_93	hypothetical protein
pham_94	putative tail fiber protein
pham_95	putative transcriptional regulator
pham_96	ab1gp72
pham_97	hypothetical protein
pham_98	hth dna binding protein
pham_99	hypothetical protein
pham_100	dna ligase
pham_101	hypothetical protein
pham_102	3'-5' exonuclease
pham_103	dna topoisomerase ii medium subunit
pham_104	head completion protein
pham_105	putative processivity clamp loader
pham_106	putative hnh homing endonuclease
pham_107	translational repressor protein
pham_108	dna primase
pham_109	aerobic ndp reductase large subunit
pham_110	ab1gp70
pham_111	hypothetical protein
pham_112	immunity protein
pham_113	dna helicase
pham_114	major capsid protein
pham_115	dna topoisomerase ii large subunit
pham_116	neck protein
pham_117	portal protein
pham_118	terminase dna packaging enzyme large subunit
pham_119	hypothetical protein
pham_120	helicase
pham_121	putative dna mismatch endonuclease
pham_122	hypothetical protein
pham_123	hypothetical protein
pham_124	hypothetical protein
pham_125	baseplate hub subunit
pham_126	tail tube protein
pham_127	hinge connector of long tail fiber, distal connector
pham_128	dna helicase loader
pham_129	hypothetical protein
pham_130	baseplate wedge subunit
pham_131	aerobic ndp reductase small subunit
pham_132	paar motif of membran proteins
pham_133	tail sheath
pham_134	baseplate hub distal subunit
pham_135	endonuclease v
pham_136	putative lytic murein transglycosylase
pham_137	baseplate wedge subunit
pham_138	prohead core protein
pham_139	nucleoid disruption protein
pham_140	baseplate wedge subunit
pham_141	activator of middle period transcription
pham_142	prohead core scaffold protein and protease
pham_143	dctpase protein
pham_144	baseplate hub subunit and tail lysozyme
pham_145	baseplate tail tube initiator
pham_146	hypothetical protein
pham_147	baseplate wedge tail fiber connector
pham_148	hypothetical protein
pham_149	hypothetical protein
pham_150	suppressor protein
pham_151	rna polymerase binding protein
pham_152	ribonuclease
pham_153	baseplate wedge subunit
pham_154	hypothetical protein
pham_155	endonuclease vii
pham_156	endonuclease subunit
pham_157	baseplate wedge subunit tail pin
pham_158	dna polymerase accessory protein, clamp-loader subunit
pham_159	prohead core protein
pham_160	head vertex assembly chaperone
pham_161	putative peptidase inhibitor
pham_162	dna polymerase accessory protein, sliding clamp
pham_163	baseplate wedge subunit and tail pin
pham_164	putative seg-like homing endonuclease
pham_165	recombination endonuclease subunit
pham_166	putative dna packaging protein
pham_167	hypothetical protein
pham_168	inhibitor of prohead protease
pham_169	hypothetical protein
pham_170	dnmp kinase
pham_171	hypothetical protein
pham_172	short tail fiber
pham_173	homing endonuclease
pham_174	ybia-like protein
pham_175	duf4055 domain-containing protein
pham_176	head assembly cochaperone with groel
pham_177	valyl trna synthetase modifier
pham_178	neck protein
pham_179	rna polymerase sigma factor for late transcription
pham_180	tail fiber protein
pham_181	baseplate wedge subunit
pham_182	small terminase protein
pham_183	dihydrofolate reductase
pham_184	hypothetical protein
pham_185	putative nucleotidyltransferase
pham_186	hypothetical protein
pham_187	tail sheath stabilizer and completion protein
pham_188	dna polymerase accessory protein, clamp-loader subunit
pham_189	baseplate hub assembly catalyst
pham_190	hypothetical protein
pham_191	hypothetical protein
pham_192	srd anti-sigma factor
pham_193	hypothetical protein
pham_194	lysis inhibition; accessory protein
pham_195	rna polymerase-associated protein
pham_196	anti-sigma 70 protein
pham_197	hypothetical protein
pham_198	glutaredoxin
pham_199	dna end protector
pham_200	late transcription dsdna binding protein
pham_201	capsid vertex protein
pham_202	baseplate hub
pham_203	hypothetical protein
pham_204	hypothetical protein
pham_205	fibritin
pham_206	lysis inhibition regulator
pham_207	rna ligase a
pham_208	single strand dna binding protein
pham_209	dna endonuclease iv
pham_210	rna ligase
pham_211	had-like protein
pham_212	hypothetical protein
pham_213	riib protector from prophage-induced early lysis
pham_214	hypothetical protein
pham_215	holin lysis mediator
pham_216	nucleotidyltransferase
pham_217	hypothetical protein
pham_218	tail fiber protein proximal subunit
pham_219	tape measure protein
pham_220	neck protein
pham_221	riia protector from prophage-induced early lysis
pham_222	putative adp-ribosyl transferase
pham_223	atp-dependent dna helicase
pham_224	hypothetical protein
pham_225	hypothetical protein
pham_226	polynucleotide kinase
pham_227	membrane protein
pham_228	hypothetical protein
pham_229	metallophosphatase
pham_230	tail completion and sheath stabilizer
pham_231	hypothetical protein
pham_232	hypothetical protein
pham_233	hypothetical protein
pham_234	alt-like rna polymerase adp-ribosyltransferase
pham_235	rf-1 domain peptide chain release factor
pham_236	hypothetical protein
pham_237	mutt/nudix hydrolase
pham_238	putative nucleoside triphosphate pyrophosphohydrolase
pham_239	hypothetical protein
pham_240	hypothetical protein
pham_241	hypothetical protein
pham_242	hypothetical protein
pham_243	hypothetical protein
pham_244	hypothetical protein
pham_245	baseplate tail tube cap
pham_246	inhibitor of host transcription
pham_247	hypothetical protein
pham_248	putative peptidase inhibitor
pham_249	dpra-like dna recombination-mediator protein
pham_250	hypothetical protein
pham_251	hypothetical protein
pham_252	hypothetical protein
pham_253	hypothetical protein
pham_254	hypothetical protein
pham_255	hypothetical protein
pham_256	putative tail completion protein
pham_257	putative seryl-trna synthetase
pham_258	hypothetical protein
pham_259	tail fiber protein
pham_260	hypothetical protein
pham_261	tail fiber chaperone
pham_262	hypothetical protein
pham_263	hypothetical protein
pham_264	cef protein
pham_265	ribonucleoside-diphosphate reductase large chain 1
pham_266	hypothetical protein
pham_267	hypothetical protein
pham_268	hypothetical protein
pham_269	hypothetical protein
pham_270	hypothetical protein
pham_271	hypothetical protein
pham_272	hypothetical protein
pham_273	putative transcription regulator
pham_274	hypothetical protein
pham_275	hypothetical protein
pham_276	long tail fiber protein proximal connector
pham_277	thymidylate synthase
pham_278	thymidylate kinase
pham_279	hypothetical protein
pham_280	phosphoheptose isomerase
pham_281	major capsid protein
pham_282	prohead core protein
pham_283	transposase
pham_284	hypothetical protein
pham_285	hypothetical protein
pham_286	hypothetical protein
pham_287	mannose-1-phosphate guanyltransferase
pham_288	hypothetical protein
pham_289	ab1gp43
pham_290	hypothetical protein
pham_291	hypothetical protein
pham_292	hypothetical protein
pham_293	hypothetical protein
pham_294	hypothetical protein
pham_295	hypothetical protein
pham_296	hypothetical protein
pham_297	hypothetical protein
pham_298	hypothetical protein
pham_299	hypothetical protein
pham_300	hypothetical protein
pham_301	hypothetical protein
pham_302	hypothetical protein
pham_303	hypothetical protein
pham_304	hypothetical protein
pham_305	hypothetical protein
pham_306	hypothetical protein
pham_307	ab1gp10
pham_308	hypothetical protein
pham_309	hypothetical protein
pham_310	hypothetical protein
pham_311	hypothetical protein
pham_312	putative nucleoside triphosphate pyrophosphohydrolase mazg-like domain protein
pham_313	arabinose 5-phosphate isomerase
pham_314	hypothetical protein
pham_315	hypothetical protein
pham_316	hypothetical protein
pham_317	hypothetical protein
pham_318	hypothetical protein
pham_319	hypothetical protein
pham_320	hypothetical protein
pham_321	putative major tail protein
pham_322	hypothetical protein
pham_323	hypothetical protein
pham_324	hypothetical protein
pham_325	hypothetical protein
pham_326	dna polymerase
pham_327	hypothetical protein
pham_328	putative glutathionylspermidine synthetase/amidase
pham_329	head outer capsid protein
pham_330	hypothetical protein
pham_331	hypothetical protein
pham_332	recombinase
pham_333	split dna polymerase
pham_334	hypothetical protein
pham_335	hypothetical protein
pham_336	hypothetical protein
pham_337	hypothetical protein
pham_338	putative quaternary ammonium compound-resistance protein
pham_339	hypothetical protein
pham_340	putative periplasmic secretion signal
pham_341	putative head-tail joining protein
pham_342	hypothetical protein
pham_343	putative tail terminator protein
pham_344	hypothetical protein
pham_345	hypothetical protein
pham_346	hypothetical protein
pham_347	periplasmic binding protein
pham_348	hypothetical protein
pham_349	hypothetical protein
pham_350	hypothetical protein
pham_351	hypothetical protein
pham_352	terminase large subunit
pham_353	hypothetical protein
pham_354	hypothetical protein
pham_355	minor capsid protein
pham_356	hypothetical protein
pham_357	putative tail needle protein
pham_358	putative thymidylate synthase
pham_359	hypothetical protein
pham_360	hypothetical protein
pham_361	tail assembly chaperone
pham_362	hypothetical protein
pham_363	hypothetical protein
pham_364	ab1gp39
pham_365	head scaffolding protein
pham_366	hypothetical protein
pham_367	hypothetical protein
pham_368	putative stress-responsive nuclear envelope protein
pham_369	putative nuclease/acetyltransferase protein
pham_370	hypothetical protein
pham_371	hypothetical protein
pham_372	hypothetical protein
pham_373	hypothetical protein
pham_374	hypothetical protein
pham_375	antirepressor
pham_376	hypothetical protein
pham_377	hypothetical protein
pham_378	hypothetical protein
pham_379	rusa family crossover junction endodeoxyribonuclease
pham_380	hypothetical protein
pham_381	hypothetical protein
pham_382	dna primase/helicase
pham_383	peptidoglycan hydrolase
pham_384	hypothetical protein
pham_385	portal protein
pham_386	hypothetical protein
pham_387	tail fiber protein
pham_388	hypothetical protein
pham_389	hypothetical protein
pham_390	tail sheath protein
pham_391	hypothetical protein
pham_392	hnh endonuclease
pham_393	tail tube protein ii
pham_394	putative baseplate component
pham_395	putative major capsid protein
pham_396	terminase large subunit
pham_397	hypothetical protein
pham_398	baseplate wedge protein
pham_399	structural protein
pham_400	hypothetical protein
pham_401	baseplate central spike protein
pham_402	head protein
pham_403	terminase large subunit
pham_404	hypothetical protein
pham_405	hypothetical protein
pham_406	hypothetical protein
pham_407	hypothetical protein
pham_408	terminase large subunit
pham_409	tail fiber protein
pham_410	hypothetical protein
pham_411	hypothetical protein
pham_412	tail component
pham_413	hypothetical protein
pham_414	rna polymerase sigma factor
pham_415	long tail fiber, distal part
pham_416	putative dna polymerase ii
pham_417	type i restriction-modification system, dna-methyltransferase subunit m
pham_418	hypothetical protein
pham_419	endonuclease
pham_420	l-shaped tail fiber protein
pham_421	hypothetical protein
pham_422	putative head decoration protein
pham_423	exodeoxyribonuclease
pham_424	hypothetical protein
pham_425	integrase
pham_426	dna polymerase
pham_427	hypothetical protein
pham_428	hypothetical protein
pham_429	hypothetical protein
pham_430	hypothetical protein
pham_431	putative minor tail protein
pham_432	hypothetical protein
pham_433	terminase small subunit
pham_434	hypothetical protein
pham_435	dnab-like helicase protein
pham_436	hypothetical protein
pham_437	tail length tape measure protein
pham_438	hypothetical protein
pham_439	transcriptional regulator
pham_440	hypothetical protein
pham_441	hypothetical protein
pham_442	hypothetical protein
pham_443	hypothetical protein
pham_444	hypothetical protein
pham_445	ab1gp19
pham_446	duf4468 domain-containing protein
pham_447	tail fiber protein
pham_448	tail completion or neck1 protein
pham_449	hypothetical protein
pham_450	hypothetical protein
pham_451	hypothetical protein
pham_452	hypothetical protein
pham_453	hypothetical protein
pham_454	atp-binding protein
pham_455	ribose-phosphate pyrophosphokinase
pham_456	putative shock protein a
pham_457	hypothetical protein
pham_458	ci repressor
pham_459	nicotinamide phosphoribosyltransferase
pham_460	erf-like ssdna annealing protein
pham_461	hypothetical protein
pham_462	hypothetical protein
pham_463	hypothetical protein
pham_464	hypothetical protein
pham_465	hypothetical protein
pham_466	putative excisionase
pham_467	hypothetical protein
pham_468	putative dna ligase
pham_469	hypothetical protein
pham_470	tail fiber protein
pham_471	hypothetical protein
pham_472	hypothetical protein
pham_473	hypothetical protein
pham_474	hypothetical protein
pham_475	head completion protein
pham_476	hypothetical protein
pham_477	hypothetical protein
pham_478	baseplate hub
pham_479	hypothetical protein
pham_480	dna helicase
pham_481	hypothetical protein
pham_482	hypothetical protein
pham_483	hypothetical protein
pham_484	tail assembly chaperone
pham_485	atpase
pham_486	hypothetical protein
pham_487	hypothetical protein
pham_488	putative rna ligase i and tail attachment protein
pham_489	hypothetical protein
pham_490	tail length tape measure protein
pham_491	putative deoxynucleoside monophosphate kinase
pham_492	mazg-like pyrophosphatase
pham_493	hypothetical protein
pham_494	thymidylate synthase
pham_495	tail fiber protein
pham_496	hypothetical protein
pham_497	ribonucleotide reductase
pham_498	co-chaperonin groes
pham_499	hypothetical protein
pham_500	hypothetical protein
pham_501	hypothetical protein
pham_502	putative phosphoesterase
pham_503	hypothetical protein
pham_504	putative holin
pham_505	hypothetical protein
pham_506	tail fiber protein
pham_507	hypothetical protein
pham_508	head maturation protease
pham_509	hypothetical protein
pham_510	hypothetical protein
pham_511	hypothetical protein
pham_512	hypothetical protein
pham_513	gtp-binding domain
pham_514	hypothetical protein
pham_515	structural protein
pham_516	virion structural protein
pham_517	tail tube protein iii
pham_518	dihydrofolate reductase
pham_519	hypothetical protein
pham_520	dna polymerase
pham_521	hnh endonuclease
pham_522	hypothetical protein
pham_523	hypothetical protein
pham_524	hypothetical protein
pham_525	thioredoxin domain
pham_526	hypothetical protein
pham_527	putative lipoprotein
pham_528	hypothetical protein
pham_529	hypothetical protein
pham_530	tail fiber protein
pham_531	hypothetical protein
pham_532	hypothetical protein
pham_533	dna polymerase
pham_534	hypothetical protein
pham_535	terminase small subunit
pham_536	hypothetical protein
pham_537	hypothetical protein
pham_538	hnh endonuclease
pham_539	hypothetical protein
pham_540	hypothetical protein
pham_541	hypothetical protein
pham_542	hypothetical protein
pham_543	hypothetical protein
pham_544	hypothetical protein
pham_545	hypothetical protein
pham_546	hypothetical protein
pham_547	baseplate wedge subunit
pham_548	hypothetical protein
pham_549	hypothetical protein
pham_550	hypothetical protein
pham_551	hypothetical protein
pham_552	hypothetical protein
pham_553	hypothetical protein
pham_554	hypothetical protein
pham_555	hypothetical protein
pham_556	hypothetical protein
pham_557	hypothetical protein
pham_558	hypothetical protein
pham_559	hypothetical protein
pham_560	hypothetical protein
pham_561	hypothetical protein
pham_562	hypothetical protein
pham_563	hypothetical protein
pham_564	hnh homing endonuclease
pham_565	hypothetical protein
pham_566	hypothetical protein
pham_567	hypothetical protein
pham_568	hypothetical protein
pham_569	hypothetical protein
pham_570	hypothetical protein
pham_571	hypothetical protein
pham_572	hypothetical protein
pham_573	hypothetical protein
pham_574	hypothetical protein
pham_575	head protein
pham_576	thymidylate kinase
pham_577	hypothetical protein
pham_578	hypothetical protein
pham_579	hypothetical protein
pham_580	hypothetical protein
pham_581	hypothetical protein
pham_582	hypothetical protein
pham_583	hypothetical protein
pham_584	hypothetical protein
pham_585	short tail fibers protein
pham_586	hypothetical protein
pham_587	hypothetical protein
pham_588	hypothetical protein
pham_589	hypothetical protein
pham_590	hypothetical protein
pham_591	hypothetical protein
pham_592	replication initiation protein
pham_593	hypothetical protein
pham_594	tailspike protein
pham_595	iron-dependent transcriptional regulator
pham_596	hypothetical protein
pham_597	hypothetical protein
pham_598	head scaffolding protein
pham_599	hypothetical protein
pham_600	hypothetical protein
pham_601	hypothetical protein
pham_602	hypothetical protein
pham_603	hypothetical protein
pham_604	hypothetical protein
pham_605	sam-dependent methyltransferase
pham_606	repressor protein ci
pham_607	hypothetical protein
pham_608	hypothetical protein
pham_609	homing endonuclease
pham_610	primosome dnad subunit
pham_611	hypothetical protein
pham_612	hypothetical protein
pham_613	regulatory protein
pham_614	tail assembly chaperone protein
pham_615	putative head-tail joining protein
pham_616	baseplate wedge protein
pham_617	hypothetical protein
pham_618	replication initiation protein
pham_619	cell wall hydrolase
pham_620	hypothetical protein
pham_621	hypothetical protein
pham_622	hypothetical protein
pham_623	hypothetical protein
pham_624	hypothetical protein
pham_625	hypothetical protein
pham_626	hypothetical protein
pham_627	hypothetical protein
pham_628	putative transcription factor
pham_629	hypothetical protein
pham_630	hypothetical protein
pham_631	homing endonuclease
pham_632	structural protein
pham_633	hypothetical protein
pham_634	hypothetical protein
pham_635	hypothetical protein
pham_636	putative nucleotidyl transferase
pham_637	hypothetical protein
pham_638	hypothetical protein
pham_639	rna polymerase sigma factor for late transcription
pham_640	dna polymerase
pham_641	hypothetical protein
pham_642	glutaredoxin
pham_643	hypothetical protein
pham_644	replication initiation protein
pham_645	hypothetical protein
pham_646	putative thymidylate synthase
pham_647	transcriptional regulator
pham_648	hypothetical protein
pham_649	hypothetical protein
pham_650	putative seg-like homing dna endonuclease
pham_651	hypothetical protein
pham_652	hypothetical protein
pham_653	hypothetical protein
pham_654	hypothetical protein
pham_655	dna-binding protein
pham_656	recombinase endonuclease vii
pham_657	hypothetical protein
pham_658	hypothetical protein
pham_659	putative hnh endonuclease
pham_660	putative dnaj-class molecular chaperone
pham_661	dna polymerase
pham_662	hypothetical protein
pham_663	hypothetical protein
pham_664	hypothetical protein
pham_665	dna-binding protein
pham_666	hypothetical protein
pham_667	hypothetical protein
pham_668	hypothetical protein
pham_669	hypothetical protein
pham_670	arc-like repressor
pham_671	hypothetical protein
pham_672	putative repressor
pham_673	hypothetical protein
pham_674	putative tail protein
pham_675	hypothetical protein
pham_676	hypothetical protein
pham_677	hypothetical protein
pham_678	hypothetical protein
pham_679	homing endonuclease
pham_680	hypothetical protein
pham_681	hypothetical protein
pham_682	putative tail assembly protein i
pham_683	hypothetical protein
pham_684	putative capsid protein
pham_685	hypothetical protein
pham_686	phosphate starvation-inducible protein
pham_687	minor tail protein l
pham_688	transcriptional regulator
pham_689	hypothetical protein
pham_690	hypothetical protein
pham_691	hypothetical protein
pham_692	hypothetical protein
pham_693	hypothetical protein
pham_694	hypothetical protein
pham_695	crispr-associated endonuclease
pham_696	hypothetical protein
pham_697	hypothetical protein
pham_698	hypothetical protein
pham_699	hypothetical protein
pham_700	hypothetical protein
pham_701	serine/threonine protein phosphatase
pham_702	tail fiber protein
pham_703	dna polymerase i
pham_704	hypothetical protein
pham_705	hypothetical protein
pham_706	cellulosome
pham_707	hypothetical protein
pham_708	putative endodeoxyribonuclease i
pham_709	hypothetical protein
pham_710	hypothetical protein
pham_711	hypothetical protein
pham_712	putative dna-binding protein/regulatory protein arc
pham_713	hypothetical protein
pham_714	hypothetical protein
pham_715	hypothetical protein
pham_716	minor tail protein
pham_717	putative reca-like recombination and repairprotein
pham_718	hypothetical protein
pham_719	tail spike protein
pham_720	hypothetical protein
pham_721	hypothetical protein
pham_722	hypothetical protein
pham_723	hypothetical protein
pham_724	hypothetical protein
pham_725	adenine-methyltransferase
pham_726	hypothetical protein
pham_727	hypothetical protein
pham_728	hypothetical protein
pham_729	dna replication protein
pham_730	hypothetical protein
pham_731	hypothetical protein
pham_732	hypothetical protein
pham_733	hypothetical protein
pham_734	putative tail assembly chaperone
pham_735	ab1gp59
pham_736	hypothetical protein
pham_737	hypothetical protein
pham_738	hypothetical protein
pham_739	hypothetical protein
pham_740	hypothetical protein
pham_741	hypothetical protein
pham_742	dna primase
pham_743	hypothetical protein
pham_744	hypothetical protein
pham_745	putative dna/rna helicase protein
pham_746	hypothetical protein
pham_747	sak4-like ssdna annealing protein
pham_748	hypothetical protein
pham_749	hypothetical protein
pham_750	hypothetical protein
pham_751	head outer capsid protein
pham_752	hypothetical protein
pham_753	replication protein
pham_754	hypothetical protein
pham_755	hypothetical protein
pham_756	hypothetical protein
pham_757	tail fiber protein
pham_758	cas4-domain exonuclease
pham_759	hypothetical protein
pham_760	hypothetical protein
pham_761	regulator protein
pham_762	putative major tail tube protein
pham_763	putative terminase large subunit
pham_764	hypothetical protein
pham_765	hypothetical protein
pham_766	cysteine protease
pham_767	hypothetical protein
pham_768	hypothetical protein
pham_769	hypothetical protein
pham_770	hypothetical protein
pham_771	hypothetical protein
pham_772	rha family regulatory protein
pham_773	nucleotide kinase
pham_774	hypothetical protein
pham_775	f-box domain protein
pham_776	hypothetical protein
pham_777	hypothetical protein
pham_778	hypothetical protein
pham_779	hypothetical protein
pham_780	thioredoxin domain
pham_781	primosomal protein i
pham_782	dna polymerase
pham_783	bro family n-terminal domain protein
pham_784	hypothetical protein
pham_785	hypothetical protein
pham_786	hypothetical protein
pham_787	hypothetical protein
pham_788	hypothetical protein
pham_789	putative tape measure protein
pham_790	hypothetical protein
pham_791	homing endonuclease with laglidadg motif
pham_792	transcriptional regulator
pham_793	endonuclease
pham_794	hypothetical protein
pham_795	rha protein
pham_796	hypothetical protein
pham_797	dna polymerase processivity factor
pham_798	tail tube initiation protein
pham_799	hypothetical protein
pham_800	hypothetical protein
pham_801	hypothetical protein
pham_802	hypothetical protein
pham_803	hypothetical protein
pham_804	hypothetical protein
pham_805	putative hnh endonuclease
pham_806	hypothetical protein
pham_807	hypothetical protein
pham_808	hypothetical protein
pham_809	primosomal protein
pham_810	replication protein
pham_811	hypothetical protein
pham_812	putative aaa family atpase
pham_813	hypothetical protein
pham_814	hypothetical protein
pham_815	hypothetical protein
pham_816	hypothetical protein
pham_817	hypothetical protein
pham_818	hypothetical protein
pham_819	dna replication protein o
pham_820	hypothetical protein
pham_821	putative endonuclease
pham_822	replication protein
pham_823	hypothetical protein
pham_824	hypothetical protein
pham_825	hypothetical protein
pham_826	putative main tail protein
pham_827	holin
pham_828	tail protein
pham_829	head morphogenesis
pham_830	hypothetical protein
pham_831	hypothetical protein
pham_832	head closure hc1
pham_833	hypothetical protein
pham_834	tail assembly chaperone
pham_835	terminase small subunit
pham_836	hypothetical protein
pham_837	hypothetical protein
pham_838	single strand dna binding protein
pham_839	hypothetical protein
pham_840	tail fiber protein
pham_841	hypothetical protein
pham_842	hypothetical protein
pham_843	hypothetical protein
pham_844	hypothetical protein
pham_845	hypothetical protein
pham_846	distal tail protein
pham_847	hypothetical protein
pham_848	ab1gp07
pham_849	hypothetical protein
pham_850	hypothetical protein
pham_851	hypothetical protein
pham_852	hypothetical protein
pham_853	hypothetical protein
pham_854	tail tube protein iii
pham_855	tail length tape measure protein
pham_856	hypothetical protein
pham_857	hypothetical protein
pham_858	hypothetical protein
pham_859	primosomal protein
pham_860	putative tail completion protein
pham_861	hypothetical protein
pham_862	hypothetical protein
pham_863	hypothetical protein
pham_864	hypothetical protein
pham_865	hypothetical protein
pham_866	hypothetical protein
pham_867	hypothetical protein
pham_868	hypothetical protein
pham_869	hypothetical protein
pham_870	hypothetical protein
pham_871	hypothetical protein
pham_872	hypothetical protein
pham_873	putative minor tail protein
pham_874	putative dna-binding protein
pham_875	hypothetical protein
pham_876	hypothetical protein
pham_877	hypothetical protein
pham_878	hypothetical protein
pham_879	head maturation protease/ s49 family peptidase
pham_880	hypothetical protein
pham_881	hypothetical protein
pham_882	hypothetical protein
pham_883	putative side tail fiber protein
pham_884	lexa-like protein
pham_885	hypothetical protein
pham_886	putative capsid and scaffold protein
pham_887	xre family transcriptional regulator
pham_888	hypothetical protein
pham_889	putative structural protein
pham_890	mazg-like pyrophosphatase
pham_891	hypothetical protein
pham_892	hypothetical protein
pham_893	hypothetical protein
pham_894	holin
pham_895	hypothetical protein
pham_896	terminase small subunit
pham_897	hypothetical protein
pham_898	thymidylate synthase
pham_899	hypothetical protein
pham_900	hypothetical protein
pham_901	baseplate protein
pham_902	putative tail protein
pham_903	hypothetical protein
pham_904	hypothetical protein
pham_905	hypothetical protein
pham_906	putative tail fiber protein
pham_907	hypothetical protein
pham_908	hypothetical protein
pham_909	hypothetical protein
pham_910	hypothetical protein
pham_911	hypothetical protein
pham_912	hypothetical protein
pham_913	tail spike protein
pham_914	ribonucleoside-diphosphate reductase
pham_915	hypothetical protein
pham_916	bro family n-terminal domain protein
pham_917	hypothetical protein
pham_918	hypothetical protein
pham_919	hypothetical protein
pham_920	tail fiber protein
pham_921	dna polymerase
pham_922	hypothetical protein
pham_923	ab1gp14
pham_924	hypothetical protein
pham_925	hypothetical protein
pham_926	hypothetical protein
pham_927	hypothetical protein
pham_928	hypothetical protein
pham_929	hypothetical protein
pham_930	hypothetical protein
pham_931	putative hnh homing endonuclease
pham_932	antitoxin hicb
pham_933	lar-like restriction alleviation protein
pham_934	hypothetical protein
pham_935	hypothetical protein
pham_936	hypothetical protein
pham_937	hypothetical protein
pham_938	hypothetical protein
pham_939	hypothetical protein
pham_940	structural protein
pham_941	hypothetical protein
pham_942	hypothetical protein
pham_943	putative 7.8 kda protein
pham_944	hypothetical protein
pham_945	hypothetical protein
pham_946	hnh endonuclease
pham_947	hypothetical protein
pham_948	hypothetical protein
pham_949	hypothetical protein
pham_950	putative dna transcription activator
pham_951	hypothetical protein
pham_952	hypothetical protein
pham_953	hypothetical protein
pham_954	hypothetical protein
pham_955	bacterial sh3 domain protein
pham_956	hypothetical protein
pham_957	hypothetical protein
pham_958	hypothetical protein
pham_959	hypothetical protein
pham_960	putative ubiquitin-binding zinc finger
pham_961	hypothetical protein
pham_962	hypothetical protein
pham_963	hypothetical protein
pham_964	putative tail fiber protein
pham_965	hypothetical protein
pham_966	hypothetical protein
pham_967	hypothetical protein
pham_968	hypothetical protein
pham_969	hypothetical protein
pham_970	homing endonuclease
pham_971	tail fiber protein
pham_972	hnh endonuclease
pham_973	ribonucleoside-diphosphate reductase 1 subunit alpha
pham_974	tailspike protein
pham_975	hypothetical protein
pham_976	hypothetical protein
pham_977	hypothetical protein
pham_978	homing endonuclease
pham_979	tail protein
pham_980	hypothetical protein
pham_981	hypothetical protein
pham_982	hypothetical protein
pham_983	hypothetical protein
pham_984	ribonucleotide reductase of class ia beta subunit
pham_985	putative dutp diphosphatase
pham_986	hypothetical protein
pham_987	type ii toxin-antitoxin system hica family toxin
pham_988	hypothetical protein
pham_989	duf4760 domain-containing protein
pham_990	hypothetical protein
pham_991	hnh endonuclease
pham_992	endolysin
pham_993	hypothetical protein
pham_994	hypothetical protein
pham_995	hypothetical protein
pham_996	hypothetical protein
pham_997	hypothetical protein
pham_998	hypothetical protein
pham_999	holin
pham_1000	hypothetical protein
pham_1001	hypothetical protein
pham_1002	integrase
pham_1003	hypothetical protein
pham_1004	hypothetical protein
pham_1005	major head protein
pham_1006	hypothetical protein
pham_1007	dna methyltransferase
pham_1008	hypothetical protein
pham_1009	hypothetical protein
pham_1010	hypothetical protein
pham_1011	hypothetical protein
pham_1012	hypothetical protein
pham_1013	tail chaperonin
pham_1014	hypothetical protein
pham_1015	hypothetical protein
pham_1016	putative dna alpha-glucosyl transferase
pham_1017	putative dcmp deaminase
pham_1018	tail spike protein
pham_1019	hypothetical protein
pham_1020	hypothetical protein
pham_1021	hypothetical protein
pham_1022	putative dna adenine methyltransferase
pham_1023	hypothetical protein
pham_1024	dna topoisomerase ii large subunit
pham_1025	hypothetical protein
pham_1026	holin family protein
pham_1027	hypothetical protein
pham_1028	hypothetical protein
pham_1029	ab1gp26
pham_1030	hypothetical protein
pham_1031	hypothetical protein
pham_1032	hypothetical protein
pham_1033	hypothetical protein
pham_1034	hypothetical protein
pham_1035	hypothetical protein
pham_1036	methyltransferase
pham_1037	hypothetical protein
pham_1038	atp-dependent clp protease proteolytic subunit
pham_1039	hypothetical protein
pham_1040	hypothetical protein
pham_1041	hypothetical protein
pham_1042	hypothetical protein
pham_1043	putative endonuclease
pham_1044	hypothetical protein
pham_1045	hnh endonuclease
pham_1046	putative holin
pham_1047	hypothetical protein
pham_1048	hypothetical protein
pham_1049	putative transcriptional regulator
pham_1050	hypothetical protein
pham_1051	hypothetical protein
pham_1052	hypothetical protein
pham_1053	hypothetical protein
pham_1054	baseplate wedge protein
pham_1055	putative ribonucleoside-diphosphate reductase alpha chain
pham_1056	hypothetical protein
pham_1057	hypothetical protein
pham_1058	hypothetical protein
pham_1059	hypothetical protein
pham_1060	hypothetical protein
pham_1061	hypothetical protein
pham_1062	putative nucleoside triphosphate pyrophosphohydrolase
pham_1063	hypothetical protein
pham_1064	hypothetical protein
pham_1065	putative dna primase
pham_1066	hypothetical protein
pham_1067	baseplate protein
pham_1068	hypothetical protein
pham_1069	hypothetical protein
pham_1070	hypothetical protein
pham_1071	primosomal protein i
pham_1072	duf3277 family protein
pham_1073	hypothetical protein
pham_1074	hypothetical protein
pham_1075	membrane-puncturing spike protein
pham_1076	putative head maturation protease
pham_1077	hypothetical protein
pham_1078	inhibitor of host lon protease
pham_1079	hypothetical protein
pham_1080	hypothetical protein
pham_1081	homing endonuclease
pham_1082	hypothetical protein
pham_1083	hypothetical protein
pham_1084	hypothetical protein
pham_1085	hypothetical protein
pham_1086	dna polymerase iii beta subunit
pham_1087	duf3383 domain-containing
pham_1088	lesion bypass dna polymerase v
pham_1089	hypothetical protein
pham_1090	thymidylate synthase
pham_1091	hypothetical protein
pham_1092	hypothetical protein
pham_1093	hypothetical protein
pham_1094	tailspike protein
pham_1095	hypothetical protein
pham_1096	phoh-like protein
pham_1097	duf4258 domain-containing protein
pham_1098	hypothetical protein
pham_1099	terminase large subunit
pham_1100	hypothetical protein
pham_1101	hypothetical protein
pham_1102	dna topoisomerase ii large subunit
pham_1103	hypothetical protein
pham_1104	putative rz lysis protein
pham_1105	hypothetical protein
pham_1106	hypothetical protein
pham_1107	hypothetical protein
pham_1108	adenine-specific methyltransferase
pham_1109	baseplate j protein
pham_1110	putative oxidoreductase
pham_1111	hypothetical protein
pham_1112	hypothetical protein
pham_1113	hypothetical protein
pham_1114	hypothetical protein
pham_1115	putative portal protein
pham_1116	duf2612 domain-containing protein
pham_1117	hypothetical protein
pham_1118	tail sheath protein
pham_1119	hypothetical protein
pham_1120	minor head protein
pham_1121	hypothetical protein
pham_1122	hypothetical protein
pham_1123	hypothetical protein
pham_1124	hypothetical protein
pham_1125	tail spike protein
pham_1126	hnh endonuclease
pham_1127	duf2213 domain-containing protein
pham_1128	hypothetical protein
pham_1129	hypothetical protein
pham_1130	hypothetical protein
pham_1131	prohead core protein
pham_1132	hypothetical protein
pham_1133	ab1gp38
pham_1134	hypothetical protein
pham_1135	tail fiber chaperone
pham_1136	hypothetical protein
pham_1137	putative seg-like homing endonuclease
pham_1138	tail sheath protein
pham_1139	hypothetical protein
pham_1140	hypothetical protein
pham_1141	hypothetical protein
pham_1142	hypothetical protein
pham_1143	hypothetical protein
pham_1144	hypothetical protein
pham_1145	hypothetical protein
pham_1146	hypothetical protein
pham_1147	long tail fiber protein proximal connector
pham_1148	hypothetical protein
pham_1149	duf2184 domain-containing protein
pham_1150	hypothetical protein
pham_1151	ab1gp18
pham_1152	hypothetical protein
pham_1153	hypothetical protein
pham_1154	hypothetical protein
pham_1155	hypothetical protein
pham_1156	hypothetical protein
pham_1157	hypothetical protein
pham_1158	hypothetical protein
pham_1159	hypothetical protein
pham_1160	hypothetical protein
pham_1161	hypothetical protein
pham_1162	hypothetical protein
pham_1163	hypothetical protein
pham_1164	duf4054 domain-containing protein
pham_1165	tail length tape-measure protein 1
pham_1166	hypothetical protein
pham_1167	hypothetical protein
pham_1168	hypothetical protein
pham_1169	hypothetical protein
pham_1170	dna ligase
pham_1171	hypothetical protein
pham_1172	tape measure protein
pham_1173	hypothetical protein
pham_1174	rhs repeat-associated core domain protein
pham_1175	putative dna helicase
pham_1176	putative replication initiation protein
pham_1177	putative tail assembly chaperone
pham_1178	putative head decoration protein
pham_1179	cro/ci family transcriptional regulator
pham_1180	hypothetical protein
pham_1181	hydroperoxy fatty acid reductase
pham_1182	hnh endonuclease
pham_1183	putative ribonucleotide-diphosphate reductase beta subunit
pham_1184	hypothetical protein
pham_1185	hypothetical protein
pham_1186	tail fiber protein
pham_1187	hypothetical protein
pham_1188	head vertex assembly chaperone
pham_1189	hypothetical protein
pham_1190	tape measure protein
pham_1191	hypothetical protein
pham_1192	hypothetical protein
pham_1193	hypothetical protein
pham_1194	hypothetical protein
pham_1195	hypothetical protein
pham_1196	hypothetical protein
pham_1197	putative atpase
pham_1198	hypothetical protein
pham_1199	hypothetical protein
pham_1200	hypothetical protein
pham_1201	hypothetical protein
pham_1202	hypothetical protein
pham_1203	putative transcription initiation factor
pham_1204	hypothetical protein
pham_1205	hypothetical protein
pham_1206	hypothetical protein
pham_1207	hypothetical protein
pham_1208	hypothetical protein
pham_1209	hypothetical protein
pham_1210	hypothetical protein
pham_1211	hypothetical protein
pham_1212	baseplate protein
pham_1213	hypothetical protein
pham_1214	hypothetical protein
pham_1215	hypothetical protein
pham_1216	hypothetical protein
pham_1217	hypothetical protein
pham_1218	hypothetical protein
pham_1219	terminase large subunit
pham_1220	transcriptional regulator
pham_1221	hypothetical protein
pham_1222	s-adenosyl-l-methionine-dependent methyltransferase
pham_1223	hypothetical protein
pham_1224	hypothetical protein
pham_1225	hypothetical protein
pham_1226	hypothetical protein
pham_1227	hypothetical protein
pham_1228	hypothetical protein
pham_1229	hypothetical protein
pham_1230	hypothetical protein
pham_1231	hypothetical protein
pham_1232	hypothetical protein
pham_1233	hypothetical protein
pham_1234	hypothetical protein
pham_1235	site-specific recombination directionality factor rdf
pham_1236	hth domain protein
pham_1237	endopeptidase
pham_1238	dna polymerase
pham_1239	hypothetical protein
pham_1240	hypothetical protein
pham_1241	hypothetical protein
pham_1242	putative primase
pham_1243	xre family transcriptional regulator
pham_1244	tape measure protein
pham_1245	hypothetical protein
pham_1246	bro family n-terminal domain protein
pham_1247	hypothetical protein
pham_1248	endonuclease vii
pham_1249	hypothetical protein
pham_1250	hypothetical protein
pham_1251	hypothetical protein
pham_1252	putative dna-repair protein
pham_1253	putative hnh homing endonuclease
pham_1254	hypothetical protein
pham_1255	hypothetical protein
pham_1256	hypothetical protein
pham_1257	hypothetical protein
pham_1258	hypothetical protein
pham_1259	superfamily ii dna/rna helicase
pham_1260	hypothetical protein
pham_1261	hypothetical protein
pham_1262	hypothetical protein
pham_1263	putative ribonucleoside-diphosphate reductase subunit beta
pham_1264	ab1gp41
pham_1265	hypothetical protein
pham_1266	hypothetical protein
pham_1267	metal-dependent phosphohydrolase
pham_1268	hypothetical protein
pham_1269	atp-dependent dna ligase
pham_1270	hypothetical protein
pham_1271	hypothetical protein
pham_1272	hypothetical protein
pham_1273	hypothetical protein
pham_1274	hypothetical protein
pham_1275	dna polymerase
pham_1276	putative chromatin remodeling complex atpase
pham_1277	dna polymerase i
pham_1278	hypothetical protein
pham_1279	hypothetical protein
pham_1280	putative rna polymerase inhibitor
pham_1281	hypothetical protein
pham_1282	hypothetical protein
pham_1283	hypothetical protein
pham_1284	putative tail protein
pham_1285	putative terminase large subunit
pham_1286	hypothetical protein
pham_1287	hypothetical protein
pham_1288	hypothetical protein
pham_1289	hypothetical protein
pham_1290	hypothetical protein
pham_1291	hypothetical protein
pham_1292	dna-binding protein hu-beta
pham_1293	major capsid protein
pham_1294	hypothetical protein
pham_1295	hypothetical protein
pham_1296	hypothetical protein
pham_1297	hypothetical protein
pham_1298	hypothetical protein
pham_1299	hypothetical protein
pham_1300	hypothetical protein
pham_1301	dna repair protein
pham_1302	hypothetical protein
pham_1303	hypothetical protein
pham_1304	hypothetical protein
pham_1305	putative membrane protein
pham_1306	putative membrane protein
pham_1307	hypothetical protein
pham_1308	hypothetical protein
pham_1309	ssdna binding protein
pham_1310	viral portal protein
pham_1311	head protein
pham_1312	hypothetical protein
pham_1313	hypothetical protein
pham_1314	hypothetical protein
pham_1315	putative tail protein
pham_1316	putative head-tail adaptor
pham_1317	hypothetical protein
pham_1318	hypothetical protein
pham_1319	putative aaa family atpase
pham_1320	hypothetical protein
pham_1321	tail protein
pham_1322	hypothetical protein
pham_1323	lysozyme
pham_1324	hypothetical protein
pham_1325	hypothetical protein
pham_1326	putative repressor protein
pham_1327	hypothetical protein
pham_1328	hypothetical protein
pham_1329	hypothetical protein
pham_1330	tail length tape measure protein
pham_1331	hypothetical protein
pham_1332	hypothetical protein
pham_1333	integrase
pham_1334	hypothetical protein
pham_1335	hypothetical protein
pham_1336	hypothetical protein
pham_1337	hypothetical protein
pham_1338	portal protein
pham_1339	hypothetical protein
pham_1340	hypothetical protein
pham_1341	hypothetical protein
pham_1342	hypothetical protein
pham_1343	hypothetical protein
pham_1344	terminase small subunit
pham_1345	viral portal protein
pham_1346	hypothetical protein
pham_1347	hnh endonuclease
pham_1348	hypothetical protein
pham_1349	hypothetical protein
pham_1350	tail spike protein
pham_1351	hypothetical protein
pham_1352	ab1gp20
pham_1353	hypothetical protein
pham_1354	hypothetical protein
pham_1355	hypothetical protein
pham_1356	hypothetical protein
pham_1357	hypothetical protein
pham_1358	major tail protein
pham_1359	hypothetical protein
pham_1360	hypothetical protein
pham_1361	hypothetical protein
pham_1362	hypothetical protein
pham_1363	hypothetical protein
pham_1364	hypothetical protein
pham_1365	hypothetical protein
pham_1366	endolysin
pham_1367	hypothetical protein
pham_1368	protein of unknown function duf3310
pham_1369	holin
pham_1370	hypothetical protein
pham_1371	acetyltransferase
pham_1372	tail assembly chaperone
pham_1373	hypothetical protein
pham_1374	hypothetical protein
pham_1375	hypothetical protein
pham_1376	hypothetical protein
pham_1377	hypothetical protein
pham_1378	hypothetical protein
pham_1379	ribonucleoside-diphosphate reductase subunit beta
pham_1380	hypothetical protein
pham_1381	hypothetical protein
pham_1382	adenylosuccinate synthetase
pham_1383	ab1gp25
pham_1384	tail assembly protein
pham_1385	hypothetical protein
pham_1386	tall terminator protein
pham_1387	hypothetical protein
pham_1388	hypothetical protein
pham_1389	tail protein
pham_1390	hypothetical protein
pham_1391	hypothetical protein
pham_1392	tail fiber protein
pham_1393	hypothetical protein
pham_1394	hypothetical protein
pham_1395	hypothetical protein
pham_1396	hypothetical protein
pham_1397	hypothetical protein
pham_1398	putative tail fiber protein
pham_1399	hypothetical protein
pham_1400	hypothetical protein
pham_1401	hypothetical protein
pham_1402	hypothetical protein
pham_1403	major head protein
pham_1404	hypothetical protein
pham_1405	hypothetical protein
pham_1406	putative recombination protein
pham_1407	rna polymerase adp-ribosyltransferase
pham_1408	hypothetical protein
pham_1409	tail length tape-measure protein
pham_1410	hypothetical protein
pham_1411	hypothetical protein
pham_1412	hypothetical protein
pham_1413	hypothetical protein
pham_1414	hypothetical protein
pham_1415	hypothetical protein
pham_1416	hypothetical protein
pham_1417	tail fiber protein
pham_1418	hypothetical protein
pham_1419	hypothetical protein
pham_1420	hypothetical protein
pham_1421	putative endonuclease
pham_1422	hypothetical protein
pham_1423	hypothetical protein
pham_1424	hypothetical protein
pham_1425	mazg-like protein
pham_1426	hypothetical protein
pham_1427	hypothetical protein
pham_1428	hypothetical protein
pham_1429	hypothetical protein
pham_1430	virion structrual protein
pham_1431	hypothetical protein
pham_1432	hypothetical protein
pham_1433	homing endonuclease
pham_1434	exonuclease
pham_1435	hypothetical protein
pham_1436	putative homing endonuclease
pham_1437	hypothetical protein
pham_1438	hypothetical protein
pham_1439	hypothetical protein
pham_1440	hypothetical protein
pham_1441	hypothetical protein
pham_1442	hypothetical protein
pham_1443	hypothetical protein
pham_1444	hypothetical protein
pham_1445	hypothetical protein
pham_1446	hypothetical protein
pham_1447	virion structrual protein
pham_1448	hnh endonuclease
pham_1449	hypothetical protein
pham_1450	hypothetical protein
pham_1451	hypothetical protein
pham_1452	putative tail protein
pham_1453	hypothetical protein
pham_1454	hypothetical protein
pham_1455	hypothetical protein
pham_1456	hypothetical protein
pham_1457	lysozyme inhibitor lpri family protein
pham_1458	hypothetical protein
pham_1459	hypothetical protein
pham_1460	hypothetical protein
pham_1461	tail fiber protein
pham_1462	capsid protein
pham_1463	hypothetical protein
pham_1464	hypothetical protein
pham_1465	reductase/sulfotransferase
pham_1466	hypothetical protein
pham_1467	tape measure chaperone
pham_1468	hypothetical protein
pham_1469	hypothetical protein
pham_1470	antirepressor n-terminal domain-containing protein
pham_1471	hypothetical protein
pham_1472	hypothetical protein
pham_1473	hypothetical protein
pham_1474	hypothetical protein
pham_1475	hypothetical protein
pham_1476	hypothetical protein
pham_1477	hypothetical protein
pham_1478	terminase family protein
pham_1479	hypothetical protein
pham_1480	hypothetical protein
pham_1481	hypothetical protein
pham_1482	hypothetical protein
pham_1483	putative ribonucleoside-diphosphate reductase subunit alpha
pham_1484	putative hnh endonuclease
pham_1485	hypothetical protein
pham_1486	hypothetical protein
pham_1487	terminase small subunit
pham_1488	cro repressor
pham_1489	hypothetical protein
pham_1490	hypothetical protein
pham_1491	hypothetical protein
pham_1492	excisionase
pham_1493	hypothetical protein
pham_1494	hypothetical protein
pham_1495	hypothetical protein
pham_1496	hypothetical protein
pham_1497	ribonucleotide reductase, large subunit
pham_1498	hypothetical protein
pham_1499	hypothetical protein
pham_1500	hypothetical protein
pham_1501	arginine repressor
pham_1502	terminase large subunit
pham_1503	terminase large subunit
pham_1504	ab1gp29
pham_1505	hypothetical protein
pham_1506	putative deoxycytidylate deaminase
pham_1507	hypothetical protein
pham_1508	hypothetical protein
pham_1509	hypothetical protein
pham_1510	ab1gp58
pham_1511	helicase
pham_1512	hypothetical protein
pham_1513	hypothetical protein
pham_1514	tyrosine-type recombinase/integrase
pham_1515	hypothetical protein
pham_1516	superfamily i dna or rna helicase
pham_1517	hypothetical protein
pham_1518	hypothetical protein
pham_1519	hypothetical protein
pham_1520	dna polymerase
pham_1521	hypothetical protein
pham_1522	hypothetical protein
pham_1523	nucleotidyltransferase
pham_1524	hypothetical protein
pham_1525	hypothetical protein
pham_1526	arc family dna-binding protein
pham_1527	hypothetical protein
pham_1528	hypothetical protein
pham_1529	hypothetical protein
pham_1530	hypothetical protein
pham_1531	hypothetical protein
pham_1532	hypothetical protein
pham_1533	hypothetical protein
pham_1534	dna primase
pham_1535	hypothetical protein
pham_1536	hypothetical protein
pham_1537	hypothetical protein
pham_1538	hypothetical protein
pham_1539	dna double-strand break repair rad50 atpase
pham_1540	hypothetical protein
pham_1541	hypothetical protein
pham_1542	hypothetical protein
pham_1543	hypothetical protein
pham_1544	hypothetical protein
pham_1545	putative membrane protein
pham_1546	putative membrane protein
pham_1547	hypothetical protein
pham_1548	hypothetical protein
pham_1549	hypothetical protein
pham_1550	hypothetical protein
pham_1551	atp-dependent helicase
pham_1552	hypothetical protein
pham_1553	hypothetical protein
pham_1554	prohead core protein protease
pham_1555	hypothetical protein
pham_1556	hypothetical protein
pham_1557	hypothetical protein
pham_1558	hypothetical protein
pham_1559	hypothetical protein
pham_1560	hypothetical protein
pham_1561	hypothetical protein
pham_1562	hypothetical protein
pham_1563	dna repair exonuclease
pham_1564	hypothetical protein
pham_1565	hypothetical protein
pham_1566	hypothetical protein
pham_1567	tail fiber protein
pham_1568	hypothetical protein
pham_1569	hypothetical protein
pham_1570	hypothetical protein
pham_1571	hypothetical protein
pham_1572	hypothetical protein
pham_1573	hypothetical protein
pham_1574	hypothetical protein
pham_1575	hypothetical protein
pham_1576	hypothetical protein
pham_1577	hypothetical protein
pham_1578	hypothetical protein
pham_1579	hypothetical protein
pham_1580	hypothetical protein
pham_1581	hypothetical protein
pham_1582	hypothetical protein
pham_1583	hypothetical protein
pham_1584	hypothetical protein
pham_1585	hypothetical protein
pham_1586	phosphoglycerate mutase
pham_1587	hypothetical protein
pham_1588	hypothetical protein
pham_1589	hypothetical protein
pham_1590	hypothetical protein
pham_1591	hypothetical protein
pham_1592	hypothetical protein
pham_1593	single-stranded dna-binding protein
pham_1594	hypothetical protein
pham_1595	vrr-nuc domain-containing protein
pham_1596	putative membrane protein
pham_1597	hypothetical protein
pham_1598	hypothetical protein
pham_1599	hypothetical protein
pham_1600	hypothetical protein
pham_1601	hypothetical protein
pham_1602	hypothetical protein
pham_1603	hypothetical protein
pham_1604	tail protein
pham_1605	hypothetical protein
pham_1606	hypothetical protein
pham_1607	hypothetical protein
pham_1608	hypothetical protein
pham_1609	hypothetical protein
pham_1610	hypothetical protein
pham_1611	tail spike protein
pham_1612	tail sheath
pham_1613	hypothetical protein
pham_1614	dhh phosphoesterase
pham_1615	hypothetical protein
pham_1616	hypothetical protein
pham_1617	hypothetical protein
pham_1618	hypothetical protein
pham_1619	putative membrane protein
pham_1620	hypothetical protein
pham_1621	hypothetical protein
pham_1622	hypothetical protein
pham_1623	hypothetical protein
pham_1624	hypothetical protein
pham_1625	hypothetical protein
pham_1626	hypothetical protein
pham_1627	hypothetical protein
pham_1628	hypothetical protein
pham_1629	hypothetical protein
pham_1630	hypothetical protein
pham_1631	hypothetical protein
pham_1632	hypothetical protein
pham_1633	hypothetical protein
pham_1634	hypothetical protein
pham_1635	hypothetical protein
pham_1636	hypothetical protein
pham_1637	major head protein
pham_1638	hypothetical protein
pham_1639	hypothetical protein
pham_1640	hypothetical protein
pham_1641	hypothetical protein
pham_1642	putative membrane protein
pham_1643	phosphoribosyl transferase
pham_1644	hypothetical protein
pham_1645	hypothetical protein
pham_1646	hypothetical protein
pham_1647	hypothetical protein
pham_1648	putative lipoprotein
pham_1649	hypothetical protein
pham_1650	hypothetical protein
pham_1651	hypothetical protein
pham_1652	hypothetical protein
pham_1653	hypothetical protein
pham_1654	hypothetical protein
pham_1655	hypothetical protein
pham_1656	putative tail chaperonin
pham_1657	hypothetical protein
pham_1658	hypothetical protein
pham_1659	hypothetical protein
pham_1660	hypothetical protein
pham_1661	hypothetical protein
pham_1662	hypothetical protein
pham_1663	hypothetical protein
pham_1664	hypothetical protein
pham_1665	hypothetical protein
pham_1666	hypothetical protein
pham_1667	hypothetical protein
pham_1668	duf2815 family protein
pham_1669	hnh homing endonuclease
pham_1670	hypothetical protein
pham_1671	hypothetical protein
pham_1672	hypothetical protein
pham_1673	hypothetical protein
pham_1674	homing endonuclease
pham_1675	hypothetical protein
pham_1676	dde endonuclease
pham_1677	hypothetical protein
pham_1678	structural protein
pham_1679	hypothetical protein
pham_1680	hypothetical protein
pham_1681	hypothetical protein
pham_1682	hypothetical protein
pham_1683	hoc-like head decoration
pham_1684	hypothetical protein
pham_1685	hypothetical protein
pham_1686	ribonucleoside diphosphate reductase, beta chain
pham_1687	hypothetical protein
pham_1688	thiamine biosynthesis protein thif
pham_1689	hypothetical protein
pham_1690	hypothetical protein
pham_1691	hypothetical protein
pham_1692	hypothetical protein
pham_1693	chemical-damaging agent resistance protein c
pham_1694	hypothetical protein
pham_1695	duf2800 domain-containing protein
pham_1696	hypothetical protein
pham_1697	hypothetical protein
pham_1698	duf551 domain-containing protein
pham_1699	hypothetical protein
pham_1700	hypothetical protein
pham_1701	hypothetical protein
pham_1702	hypothetical protein
pham_1703	hypothetical protein
pham_1704	hypothetical protein
pham_1705	hypothetical protein
pham_1706	hypothetical protein
pham_1707	hypothetical protein
pham_1708	hypothetical protein
pham_1709	hypothetical protein
pham_1710	hypothetical protein
pham_1711	hypothetical protein
pham_1712	hypothetical protein
pham_1713	hypothetical protein
pham_1714	hypothetical protein
pham_1715	inhibitor of host transcription protein
pham_1716	putative membrane protein
pham_1717	virion structural protein
pham_1718	hypothetical protein
pham_1719	hypothetical protein
pham_1720	hypothetical protein
pham_1721	hypothetical protein
pham_1722	hypothetical protein
pham_1723	hypothetical protein
pham_1724	hypothetical protein
pham_1725	putative tail assembly chaperone
pham_1726	hypothetical protein
pham_1727	hypothetical protein
pham_1728	putative zinc-finger domain protein
pham_1729	putative dna-binding transcriptional regulator
pham_1730	hypothetical protein
pham_1731	hypothetical protein
pham_1732	alt-like rna polymerase adp-ribosyltransferase
pham_1733	hypothetical protein
pham_1734	hypothetical protein
pham_1735	hypothetical protein
pham_1736	putative membrane protein
pham_1737	hypothetical protein
pham_1738	homing nuclease
pham_1739	hypothetical protein
pham_1740	hypothetical protein
pham_1741	cytidyltransferase
pham_1742	hypothetical protein
pham_1743	hypothetical protein
pham_1744	membrane protein
pham_1745	hypothetical protein
pham_1746	tail assembly chaperone
pham_1747	transcriptional regulator
pham_1748	hypothetical protein
pham_1749	terminase-like family protein
pham_1750	hypothetical protein
pham_1751	hypothetical protein
pham_1752	transcriptional regulator
pham_1753	hypothetical protein
pham_1754	hypothetical protein
pham_1755	hypothetical protein
pham_1756	hypothetical protein
pham_1757	hypothetical protein
pham_1758	hypothetical protein
pham_1759	hypothetical protein
pham_1760	hypothetical protein
pham_1761	hypothetical protein
pham_1762	non-contractile tail fiber protein
pham_1763	hypothetical protein
pham_1764	hypothetical protein
pham_1765	hypothetical protein
pham_1766	atp-dependent dna ligase
pham_1767	integrase
pham_1768	hypothetical protein
pham_1769	hypothetical protein
pham_1770	hypothetical protein
pham_1771	hypothetical protein
pham_1772	dnaj-class molecular chaperone with c-terminal zn finger domain, putative
pham_1773	integrase
pham_1774	hypothetical protein
pham_1775	hypothetical protein
pham_1776	hypothetical protein
pham_1777	hypothetical protein
pham_1778	hypothetical protein
pham_1779	hypothetical protein
pham_1780	hypothetical protein
pham_1781	hypothetical protein
pham_1782	major structural protein
pham_1783	hnh endonuclease
pham_1784	hypothetical protein
pham_1785	metallo-phosphoesterase
pham_1786	hypothetical protein
pham_1787	hypothetical protein
pham_1788	hypothetical protein
pham_1789	hypothetical protein
pham_1790	haloacid dehalogenase
pham_1791	hypothetical protein
pham_1792	hypothetical protein
pham_1793	putative split rna polymerase adp-ribosylase
pham_1794	hypothetical protein
pham_1795	putative membrane protein
pham_1796	peptidase
pham_1797	ribonuclease disphosphate reductase
pham_1798	hypothetical protein
pham_1799	hypothetical protein
pham_1800	hypothetical protein
pham_1801	hypothetical protein
pham_1802	rna ligase
pham_1803	putative von willebrand a domain protein
pham_1804	hypothetical protein
pham_1805	hypothetical protein
pham_1806	winged helix-turn-helix domain-containing protein
pham_1807	putative chitinase
pham_1808	hypothetical protein
pham_1809	holin-x
pham_1810	hypothetical protein
pham_1811	hypothetical protein
pham_1812	hypothetical protein
pham_1813	hypothetical protein
pham_1814	hypothetical protein
pham_1815	portal protein
pham_1816	hypothetical protein
pham_1817	hypothetical protein
pham_1818	hypothetical protein
pham_1819	hypothetical protein
pham_1820	hypothetical protein
pham_1821	hypothetical protein
pham_1822	hypothetical protein
pham_1823	ser/thr phosphatase family protein
pham_1824	hypothetical protein
pham_1825	hypothetical protein
pham_1826	hypothetical protein
pham_1827	hypothetical protein
pham_1828	hypothetical protein
pham_1829	hypothetical protein
pham_1830	hypothetical protein
pham_1831	hypothetical protein
pham_1832	hypothetical protein
pham_1833	hypothetical protein
pham_1834	hypothetical protein
pham_1835	hypothetical protein
pham_1836	hypothetical protein
pham_1837	hypothetical protein
pham_1838	host recbcd nuclease inhibitor
pham_1839	hypothetical protein
pham_1840	hypothetical protein
pham_1841	hypothetical protein
pham_1842	hypothetical protein
pham_1843	tail protein
pham_1844	prtrc system protein a
pham_1845	putative membrane protein
pham_1846	hypothetical protein
pham_1847	hypothetical protein
pham_1848	hypothetical protein
pham_1849	hypothetical protein
pham_1850	hypothetical protein
pham_1851	hypothetical protein
pham_1852	hypothetical protein
pham_1853	hypothetical protein
pham_1854	hypothetical protein
pham_1855	ab1gp21
pham_1856	hypothetical protein
pham_1857	hypothetical protein
pham_1858	exonuclease
pham_1859	hypothetical protein
pham_1860	hypothetical protein
pham_1861	hypothetical protein
pham_1862	putative tail-fiber protein
pham_1863	hypothetical protein
pham_1864	hypothetical protein
pham_1865	hypothetical protein
pham_1866	tail protein
pham_1867	hypothetical protein
pham_1868	hypothetical protein
pham_1869	endolysin
pham_1870	hypothetical protein
pham_1871	hypothetical protein
pham_1872	tail protein
pham_1873	hypothetical protein
pham_1874	hypothetical protein
pham_1875	putative membrane protein
pham_1876	thioredoxin
pham_1877	hypothetical protein
pham_1878	appr-1-p processing protein
pham_1879	putative atp-dependent dna helicase
pham_1880	tail fiber protein
pham_1881	tail length tape measure protein
pham_1882	hypothetical protein
pham_1883	hypothetical protein
pham_1884	hypothetical protein
pham_1885	hypothetical protein
pham_1886	hypothetical protein
pham_1887	mob-like putative homing endonuclease
pham_1888	hypothetical protein
pham_1889	hypothetical protein
pham_1890	hypothetical protein
pham_1891	hypothetical protein
pham_1892	hypothetical protein
pham_1893	hypothetical protein
pham_1894	hypothetical protein
pham_1895	hypothetical protein
pham_1896	hypothetical protein
pham_1897	hypothetical protein
pham_1898	hypothetical protein
pham_1899	protein umud
pham_1900	hypothetical protein
pham_1901	hypothetical protein
pham_1902	hypothetical protein
pham_1903	phosphoribosyl-atp diphosphatase
pham_1904	peptidase hslv family
pham_1905	hypothetical protein
pham_1906	hypothetical protein
pham_1907	hypothetical protein
pham_1908	dihydrofolate reductase
pham_1909	hypothetical protein
pham_1910	tail fiber protein
pham_1911	hypothetical protein
pham_1912	dna primase
pham_1913	hypothetical protein
pham_1914	hypothetical protein
pham_1915	hypothetical protein
pham_1916	hypothetical protein
pham_1917	hypothetical protein
pham_1918	hypothetical protein
pham_1919	internal virion protein
pham_1920	hypothetical protein
pham_1921	hypothetical protein
pham_1922	hypothetical protein
pham_1923	hypothetical protein
pham_1924	hypothetical protein
pham_1925	hypothetical protein
pham_1926	hypothetical protein
pham_1927	hypothetical protein
pham_1928	hypothetical protein
pham_1929	hypothetical protein
pham_1930	hypothetical protein
pham_1931	(2fe-2s)-binding protein
pham_1932	hypothetical protein
pham_1933	hypothetical protein
pham_1934	hypothetical protein
pham_1935	gtp-binding domain
pham_1936	hypothetical protein
pham_1937	endonuclease
pham_1938	hypothetical protein
pham_1939	hypothetical protein
pham_1940	hypothetical protein
pham_1941	hypothetical protein
pham_1942	rna (guanine-n1-)-methyltransferase
pham_1943	hypothetical protein
pham_1944	hypothetical protein
pham_1945	hypothetical protein
pham_1946	hypothetical protein
pham_1947	hypothetical protein
pham_1948	hypothetical protein
pham_1949	trna amidotransferase
pham_1950	hypothetical protein
pham_1951	hypothetical protein
pham_1952	hypothetical protein
pham_1953	hypothetical protein
pham_1954	hypothetical protein
pham_1955	hypothetical protein
pham_1956	putative peptidase
pham_1957	hypothetical protein
pham_1958	hypothetical protein
pham_1959	hnh endonuclease
pham_1960	adp ribosyltransferase
pham_1961	hypothetical protein
pham_1962	hypothetical protein
pham_1963	putative tail fiber
pham_1964	hypothetical protein
pham_1965	hypothetical protein
pham_1966	exonuclease
pham_1967	hypothetical protein
pham_1968	head completion protein
pham_1969	hypothetical protein
pham_1970	riib lysis inhibitor
pham_1971	tail fiber protein
pham_1972	hypothetical protein
pham_1973	hypothetical protein
pham_1974	hypothetical protein
pham_1975	hypothetical protein
pham_1976	nad synthetase
pham_1977	hypothetical protein
pham_1978	hypothetical protein
pham_1979	hypothetical protein
pham_1980	virion structural protein
pham_1981	putative single strand dna binding protein
pham_1982	hypothetical protein
pham_1983	hypothetical protein
pham_1984	hypothetical protein
pham_1985	hypothetical protein
pham_1986	hypothetical protein
pham_1987	hypothetical protein
pham_1988	hypothetical protein
pham_1989	hypothetical protein
pham_1990	hypothetical protein
pham_1991	hypothetical protein
pham_1992	hypothetical protein
pham_1993	hypothetical protein
pham_1994	tail fiber protein
pham_1995	hypothetical protein
pham_1996	hypothetical protein
pham_1997	hypothetical protein
pham_1998	hypothetical protein
[truncated: 2,135 more rows]
