# Supplementary material for: Genomic landscape of complete Acinetobacter phages: clustering, core-shell genes, and synteny insights
Source: Front Microbiol. 2026 Jan 28;17:1720092. doi: 10.3389/fmicb.2026.1720092 (PMC12893723; doi:10.3389/fmicb.2026.1720092)
Supplement: Supplementary file 4 [file Table_4.xlsx]

## Sheet: Sheet1
Supplementary Table 4. Phylogenetic clusters of Acinetobacter baumannii phages (Clusters 1–12) are listed in column 1. Column 2 (“Pham”) gives the phage gene family identifiers that are exclusive to that cluster and occur in ≥90% of its members; multiple “hypothetical protein” phams have been grouped. Column 3 (“Function”) reports the predicted protein function as annotated in each phage’s GenBan…
Cluster	Pham	Function
1	pham_4	putative 5′-3′ exonuclease
1	pham_5	terminase small subunit
1	pham_6	capsid protein
1	pham_7	5′-3′ exonuclease
1	pham_8	tail tubular protein A
1	pham_9	RNA polymerase
1	pham_10	putative dNMP kinase
1	pham_11	tail protein
1	pham_12	head-tail adaptor
1	pham_13	endonuclease VII
1	pham_14	DNA helicase
1	pham_18	internal virion protein A
1	pham_19	ATP-dependent DNA ligase
1	pham_20	internal virion protein w/ endolysin domain
1	pham_22	DNA maturase B
1	pham_25	DNA primase/helicase
1	pham_26	internal virion protein B
1	pham_27	tail protein
1	pham_15,16,17,21,24,28–33	hypothetical proteins (11 total)
2	pham_72	baseplate hub
2	pham_74	putative RNA polymerase
2	pham_76	tail sheath protein
2	pham_78	tail tube initiator
2	pham_79	tail completion protein
2	pham_81	virion structural protein
2	pham_85	head protein
2	pham_87	prohead core protein protease
2	pham_91	tail tube protein
2	pham_94	putative tail fiber protein
2	pham_95	putative transcriptional regulator
2	pham_71,73,82,83,89,96	hypothetical proteins (6 total)
3	pham_125	baseplate hub subunit
3	pham_126	tail tube protein
3	pham_127	hinge connector of long tail fiber, distal connector
3	pham_128	DNA helicase loader
3	pham_130	baseplate wedge subunit
3	pham_131	aerobic NDP reductase small subunit
3	pham_132	PAAR motif of membrane proteins
3	pham_133	tail sheath
3	pham_134	baseplate hub distal subunit
3	pham_135	endonuclease V
3	pham_136	putative lytic murein transglycosylase
3	pham_137	baseplate wedge subunit
3	pham_138	prohead core protein
3	pham_139	nucleoid disruption protein
3	pham_140	baseplate wedge subunit
3	pham_141	activator of middle period transcription
3	pham_143	dCTPase protein
3	pham_144	baseplate hub subunit & tail lysozyme
3	pham_145	baseplate tail tube initiator
3	pham_150	suppressor protein
3	pham_151	RNA polymerase binding protein
3	pham_152	ribonuclease
3	pham_153	baseplate wedge subunit
3	pham_155	endonuclease VII
3	pham_156	endonuclease subunit
3	pham_157	baseplate wedge subunit tail pin
3	pham_158	DNA polymerase accessory protein, clamp-loader subunit
3	pham_159	prohead core protein
3	pham_160	head vertex assembly chaperone
3	pham_161	putative peptidase inhibitor
3	pham_162	DNA polymerase accessory protein, sliding clamp
3	pham_163	baseplate wedge subunit & tail pin
3	pham_164	putative seg-like homing endonuclease
3	pham_165	recombination endonuclease subunit
3	pham_166	putative DNA packaging protein
3	pham_168	inhibitor of prohead protease
3	pham_170	dNMP kinase
3	pham_172	short tail fiber
3	pham_173	homing endonuclease
3	pham_174	YbiA-like protein
3	pham_175	DUF4055 domain-containing protein
3	pham_176	head assembly cochaperone w/ GroEL
3	pham_177	valyl tRNA synthetase modifier
3	pham_178	neck protein
3	pham_179	RNA polymerase σ factor for late transcription
3	pham_180	tail fiber protein
3	pham_181	baseplate wedge subunit
3	pham_182	small terminase protein
3	pham_183	dihydrofolate reductase
3	pham_185	putative nucleotidyltransferase
3	pham_187	tail sheath stabilizer & completion protein
3	pham_188	DNA polymerase accessory protein, clamp-loader subunit
3	pham_189	baseplate hub assembly catalyst
3	pham_192	SRD anti-sigma factor
3	pham_194	lysis inhibition; accessory protein
3	pham_195	RNA polymerase–associated protein
3	pham_196	anti-σ⁷⁰ protein
3	pham_198	glutaredoxin
3	pham_199	DNA end protector
3	pham_200	late transcription dsDNA-binding protein
3	pham_201	capsid vertex protein
3	pham_202	baseplate hub
3	pham_205	fibritin
3	pham_206	lysis inhibition regulator
3	pham_207	RNA ligase A
3	pham_208	ssDNA-binding protein
3	pham_209	DNA endonuclease IV
3	pham_210	RNA ligase
3	pham_211	HAD-like protein
3	pham_213	RIIb protector from prophage-induced early lysis
3	pham_215	holin lysis mediator
3	pham_216	nucleotidyltransferase
3	pham_218	tail fiber protein proximal subunit
3	pham_219	tape measure protein
3	pham_220	neck protein
3	pham_221	RIIa protector from prophage-induced early lysis
3	pham_222	putative ADP-ribosyl transferase
3	pham_223	ATP-dependent DNA helicase
3	pham_226	polynucleotide kinase
3	pham_227	membrane protein
3	pham_229	metallophosphatase
3	pham_230	tail completion & sheath stabilizer
3	pham_245	baseplate tail tube cap
3	pham_246	inhibitor of host transcription
3	pham_248	putative peptidase inhibitor
3	pham_249	DprA-like DNA recombination-mediator protein
3	pham_261	tail fiber chaperone
3	pham_264	CEF protein
3	pham_265	ribonucleoside-diphosphate reductase large chain 1
3	pham_273	putative transcription regulator
3	pham_276	long tail fiber protein proximal connector
3	pham_93,123–124,129,146,148–149,154,167,169,171,184,186,191,193,197,203–204,212,214,236,239–244,247,250–255,263,266–267,269–272,274–275	hypothetical proteins (73 total)
4	pham_361	tail assembly chaperone
5	pham_358	putative thymidylate synthase
5	pham_470	tail fiber protein
5	pham_478	baseplate hub
5	pham_480	DNA helicase
5	pham_484	tail assembly chaperone
5	pham_485	ATPase
5	pham_488	putative RNA ligase I & tail attachment protein
5	pham_490	tape measure protein
5	pham_491	putative deoxynucleoside monophosphate kinase
5	pham_492	MazG-like pyrophosphatase
5	pham_494	thymidylate synthase
5	pham_495	tail fiber protein
5	pham_497	ribonucleotide reductase
5	pham_498	co-chaperonin GroES
5	pham_508	head maturation protease
5	pham_513	GTP-binding domain
5	pham_515	structural protein
5	pham_516	virion structural protein
5	pham_517	tail tube protein III
5	pham_518	dihydrofolate reductase
5	pham_525	thioredoxin domain
5	pham_530	tail fiber protein
5	pham_576	thymidylate kinase
5	pham_585	short tail fibers protein
5	pham_476–477,479–483,486–487,489,493,499,501,503,505–507,509,511–512,514,522,537,541–545,547–552,554,556,558–560,562–563,565,567–574	hypothetical proteins (49 total)
6	pham_789	putative tape measure protein
6	pham_798	tail tube initiation protein
6	pham_812	putative AAA family ATPase
6	pham_327,421,443,553,578,739,764,776,778–780,785–787,794,796,801–803,806,808,811,813–814,816–818,824,827,837,839,841–843,850,852–853,854,856,858,860–861,863–864,865,867–871,875–877,879,881,889,891,895,898–899,901,903,906–907,910–911	hypothetical proteins (60 total)
7	pham_821	putative endonuclease
7	pham_828	tail protein
7	pham_829	head morphogenesis
7	pham_832	head closure HC1
7	pham_835	terminase small subunit
7	pham_846	distal tail protein
7	pham_873	putative minor tail protein
7	pham_788,800,823,836,838,840,847,855,857,869,874,886,888,890,893–894,902,904,909	hypothetical proteins (19 total)
8	pham_1038	ATP-dependent CLP protease proteolytic subunit
8	pham_1043	putative endonuclease
8	pham_1046	putative holin
8	pham_1049	putative transcriptional regulator
8	pham_1062	putative NTP pyrophosphohydrolase
8	pham_1065	putative DNA primase
8	pham_1067	baseplate protein
8	pham_1076	putative head maturation protease
8	pham_1104	putative Rz lysis protein
8	pham_1110	putative oxidoreductase
8	pham_1118	tail sheath protein
8	pham_1138	tail sheath protein
8	pham_1172	tape measure protein
8	pham_1175	putative DNA helicase
8	pham_1176	putative replication initiation protein
8	pham_1177	putative tail assembly chaperone
8	pham_1178	putative head decoration protein
8	pham_1190	tape measure protein
8	pham_1212	baseplate protein
8	pham_1042,1051,1056,1061,1093,1098,1101,1114,1117,1144,1153–1154,1168,1206,1211,1229	hypothetical proteins (16 total)
9	pham_1072	DUF3277 family protein
9	pham_1075	membrane-puncturing spike protein
9	pham_1087	DUF3383 domain-containing
9	pham_1109	baseplate J protein
9	pham_1115	putative portal protein
9	pham_1120	minor head protein
9	pham_1127	DUF2213 domain-containing
9	pham_1186	tail fiber protein
9	pham_1219	terminase large subunit
9	pham_1037,1048,1082,1116,1141,1149,1158,1164,1171,1232–1233	hypothetical proteins (11 total)
10	pham_1263	putative rNDP-diphosphate reductase subunit β
10	pham_1276	putative chromatin remodeling complex ATPase
10	pham_1284	putative tail protein
10	pham_1285	putative terminase large subunit
10	pham_1315	putative tail protein
10	pham_1319	putative AAA family ATPase
10	pham_1384	tail assembly protein
10	pham_1398	putative tail fiber protein
10	pham_1403	major head protein
10	pham_1421	putative endonuclease
10	pham_1434	exonuclease
10	pham_1483	putative rNDP-diphosphate reductase subunit α
10	pham_1506	putative deoxycytidylate deaminase
10	pham_1516	superfamily I DNA/RNA helicase
10	pham_1155,1239,1241,1247,1262,1266,1268,1270,1282–1283,1321,1324,1330,1343,1351,1355–1356,1363,1377,1385,1418–1420,1429,1435,1437,1439,1441–1442,1444–1446,1454–1455,1459,1464,1475,1481–1482,1507–1509,1512–1513,1518–1519	hypothetical proteins (45 total)
11	pham_1237	endopeptidase
11	pham_1238	DNA polymerase
11	pham_1242	putative primase
11	pham_1259	superfamily II DNA/RNA helicase
11	pham_1344	terminase small subunit
11	pham_1369	holin
11	pham_1382	adenylosuccinate synthetase
11	pham_1254,1260,1272,1281,1302,1309,1311,1317,1328,1339,1423–1424,1430–1431,1447,1452,1467,1476,1485,1489,1493,1499	hypothetical proteins (22 total)
12	pham_1243	XRE family transcriptional regulator
